# Supplementary material for: Social foraging in vampire bats is predicted by long-term cooperative relationships
Source: PLoS Biol. 2021 Sep 23;19(9):e3001366. doi: 10.1371/journal.pbio.3001366 (PMC8460024; doi:10.1371/journal.pbio.3001366)
Supplement: S1 Data — (XLSX) [file pbio.3001366.s003.xlsx]

## Sheet: Roosting 50 cm Day 2
	bat9530	bat9532	bat9533	bat9535	bat9536	bat9537	bat9538	bat9539	bat9540	bat9541	bat9542	bat9543	bat9545	bat9546	bat9547	bat9548	bat9549	bat9551	bat9553	bat9592	bat9593	bat9594	bat9595	bat9596	c	cc	ccc	ccs	cd	cs	d	d0071	dcd	dd	ddld	dr	ds	lds	no.band	r	rc	s	sc	scs	sd	ss	sss
bat9530	0	0	0	0	0	0	0	10.6229	0	10.6736	7.10003	0	0	0	0	10.5084	0	10.6736	10.4776	10.6429	0	10.6093	0	0	0	0	9.83392	0	5.6058	0	0	0	0	5.49306	0	0	0	7.0775	0	1.60944	0	0	0	0	5.03044	0	0
bat9532	0	0	4.39445	10.1596	0	10.6642	10.2235	0	10.3348	0	10.1817	10.6736	10.6612	0	10.1985	9.94285	0	0	6.40523	0	10.6604	0	10.2074	0	6.80239	9.29367	8.21365	0	9.29918	9.41075	10.3484	10.6526	10.6087	9.21064	8.43837	9.4995	0	6.18415	0	8.32869	10.6667	0	10.0823	6.68711	5.05625	8.83928	10.363
bat9533	0	4.39445	0	0	8.04591	0	0	0	4.57471	0	9.2978	0	0	0	3.95124	4.40672	0	0	4.12713	0	0	0	3.04452	0	0	0	0	0	4.06044	4.40672	0	0	0	0	0	0	0	0	0	0	0	0	0	0	0	0	4.40672
bat9535	0	10.1596	0	0	0	10.5512	10.6275	0	10.2688	0	8.69985	10.5086	10.6736	0	9.34836	0	0	0	0	0	10.53	0	10.5836	0	0	10.6123	0	0	9.67652	9.59035	10.4618	9.86162	10.6054	8.46674	0	10.0701	0	0	0	10.5249	10.5775	8.87529	9.31991	8.45808	0	8.50127	0
bat9536	0	0	8.04591	0	0	0	0	0	0	0	8.06652	0	0	0	0	0	0	8.76997	9.40245	0	0	0	0	0	0	0	0	0	4.80402	0	0	0	0	0	0	0	0	0	0	0	0	0	0	0	0	0	0
bat9537	0	10.6642	0	10.5512	0	0	10.618	0	0	0	10.318	10.6021	10.6736	0	8.43185	0	0	0	0	0	10.6286	0	10.6697	0	6.61874	10.509	0	0	9.67947	9.48774	10.4289	10.0818	10.5116	9.16283	0	10.0717	0	5.87493	6.13988	10.5273	10.6736	0	10.3388	6.67834	4.80402	9.06589	10.2978
bat9538	0	10.2235	0	10.6275	0	10.618	0	0	10.2269	0	6.47851	10.4764	10.6736	0	0	6.59304	7.6039	0	0	0	10.578	0	10.6434	0	6.29895	10.621	0	0	9.66186	9.40352	10.3736	9.77201	10.606	9.10587	8.62605	9.77372	0	6.20456	0	10.5394	10.6559	0	10.3689	7.61184	7.86864	9.06346	9.56255
bat9539	10.6229	0	0	0	0	0	0	0	0	10.3964	9.57067	8.49781	0	0	8.10561	10.4317	0	10.221	9.53083	10.5036	7.72268	10.6306	0	0	0	0	9.82444	0	0	0	0	9.44454	0	5.65948	0	0	0	7.446	0	5.20401	0	0	0	0	0	0	0
bat9540	0	10.3348	4.57471	10.2688	0	0	10.2269	0	0	0	9.21383	9.88252	9.7359	6.6995	7.69439	8.47491	0	0	0	0	9.18441	7.87055	8.72907	0	7.38956	9.03599	4.17439	0	9.66865	8.86926	10.2402	10.4217	10.5519	9.64147	9.95887	10.2239	0	8.80418	6.3081	8.40358	9.91388	8.91315	10.1695	8.02715	0.693147	0	10.2111
bat9541	10.6736	0	0	0	0	0	0	10.3964	0	0	6.77765	0	0	0	0	10.5029	0	10.6736	10.2794	10.2872	0	10.6024	0	0	0	0	9.8329	0	0	0	0	0	0	4.80402	0	0	0	3.55535	0	0	0	0	0	0	5.20949	0	0
bat9542	7.10003	10.1817	9.2978	8.69985	8.06652	10.318	6.47851	9.57067	9.21383	6.77765	0	10.3521	9.53322	0	10.3446	9.23063	0	7.79688	0	9.21443	9.58761	9.06601	10.3722	0	0	0	0	0	9.67784	9.41809	0	10.3532	9.30973	9.01979	0	9.03241	0	5.89715	0	6.53959	0	8.975	10.3523	5.11199	5.04986	0	10.2901
bat9543	0	10.6736	0	10.5086	0	10.6021	10.4764	8.49781	9.88252	0	10.3521	0	10.6561	0	9.98461	9.0287	8.80912	6.44889	0	8.83623	10.6257	9.90862	10.6164	0	6.62007	10.5526	6.80461	0	9.43955	9.80532	10.1338	10.6649	10.5325	9.86605	8.43185	10.4742	0	6.29895	8.2963	10.4483	10.6288	9.11954	10.3661	0	3.46574	8.91463	10.4698
bat9545	0	10.6612	0	10.6736	0	10.6736	10.6736	0	9.7359	0	9.53322	10.6561	0	0	0	8.24328	0	0	0	0	10.6568	8.5614	10.6688	0	7.20786	10.6682	0	0	9.67897	10.0138	10.235	10.379	10.608	9.63102	0	10.1867	0	6.67834	0	10.4498	10.6736	0	10.521	5.81114	0	8.99974	10.2966
bat9546	0	0	0	0	0	0	0	0	6.6995	0	0	0	0	0	0	0	0	0	0	0	0	0	0	0	7.93666	0	0	0	0	0	0	0	0	0	8.04109	0	0	7.43011	0	7.69394	0	0	0	7.04054	4.81218	0	0
bat9547	0	10.1985	3.95124	9.34836	0	8.43185	0	8.10561	7.69439	0	10.3446	9.98461	0	0	0	9.34697	0	0	6.20254	0	9.83676	0	9.43811	0	6.62007	8.60612	0	0	9.52821	7.96832	9.08975	10.6605	0	6.17794	0	9.7165	0	7.25488	0	0	0	0	9.88756	5.92158	0	0	10.2927
bat9548	10.5084	9.94285	4.40672	0	0	0	6.59304	10.4317	8.47491	10.5029	9.23063	9.0287	8.24328	0	9.34697	0	0	9.85718	10.1619	10.4122	8.89055	10.5704	0	0	0	0	9.70217	0	8.47866	8.46611	0	8.86799	0	8.09986	0	0	0	7.04054	7.61184	3.46574	9.2487	8.33279	8.95596	0	0	7.99362	8.81967
bat9549	0	0	0	0	0	0	7.6039	0	0	0	0	8.80912	0	0	0	0	0	0	0	0	6.11368	0	9.70881	0	0	9.35747	0	0	0	0	0	0	0	3.97029	0	8.52198	0	6.7093	0	0	0	0	0	0	0	0	0
bat9551	10.6736	0	0	0	8.76997	0	0	10.221	0	10.6736	7.79688	6.44889	0	0	0	9.85718	0	0	10.1231	10.3429	0	10.264	0	0	0	0	9.4717	0	0	0	0	0	3.46574	4.85981	0	0	0	7.07581	0	0	0	0	0	0	4.7362	0	0
bat9553	10.4776	6.40523	4.12713	0	9.40245	0	0	9.53083	0	10.2794	0	0	0	0	6.20254	10.1619	0	10.1231	0	10.5496	4.12713	9.6684	0	0	0	0	9.80621	0	0	0	0	6.14633	0	6.20456	0	0	0	7.04054	0	0	0	0	6.20051	0	3.68888	0	0
bat9592	10.6429	0	0	0	0	0	0	10.5036	0	10.2872	9.21443	8.83623	0	0	0	10.4122	0	10.3429	10.5496	0	8.34308	10.6397	0	0	0	0	9.82455	0	0	0	0	0	0	5.02388	0	0	0	7.04141	0	0	0	0	0	0	0.693147	0	0
bat9593	0	10.6604	0	10.53	0	10.6286	10.578	7.72268	9.18441	0	9.58761	10.6257	10.6568	0	9.83676	8.89055	6.11368	0	4.12713	8.34308	0	7.52941	10.5724	0	0	10.2403	8.47073	0	9.33424	9.45446	10.2894	10.6534	10.5931	9.16126	6.83733	9.8219	0	6.17794	0	10.1069	10.655	7.71735	10.2887	6.04501	2.19722	8.79936	10.1736
bat9594	10.6093	0	0	0	0	0	0	10.6306	7.87055	10.6024	9.06601	9.90862	8.5614	0	0	10.5704	0	10.264	9.6684	10.6397	7.52941	0	0	0	0	0	9.83376	0	0	8.74513	7.65255	9.04346	0	5.35659	0	7.07496	0	7.60738	0	0	9.87334	0	0	6.58203	4.80402	0	0
bat9595	0	10.2074	3.04452	10.5836	0	10.6697	10.6434	0	8.72907	0	10.3722	10.6164	10.6688	0	9.43811	0	9.70881	0	0	0	10.5724	0	0	0	0	10.6554	0	0	9.14868	9.95366	10.3807	9.20019	10.4064	9.19177	0	10.0305	0	7.11721	8.40268	10.4088	10.6674	8.73214	10.3788	5.71043	5.02388	9.06335	9.62086
bat9596	0	0	0	0	0	0	0	0	0	0	0	0	0	0	0	0	0	0	0	0	0	0	0	0	0	0	0	0	0	8.75306	0	0	0	6.77079	0	0	0	0	0	0	0	0	0	9.35928	0	0	0
c	0	6.80239	0	0	0	6.61874	6.29895	0	7.38956	0	0	6.62007	7.20786	7.93666	6.62007	0	0	0	0	0	0	0	0	0	0	0	0	0	5.80513	0	0	6.61874	0	6.62007	7.51262	0	0	8.30499	0	8.54286	0	5.97635	6.94022	0	0	6.57786	6.61874
cc	0	9.29367	0	10.6123	0	10.509	10.621	0	9.03599	0	0	10.5526	10.6682	0	8.60612	0	9.35747	0	0	0	10.2403	0	10.6554	0	0	0	0	0	0	9.85356	10.4657	0	10.6073	9.12544	0	9.97994	0	0	0	10.4247	10.5655	0	8.94233	4.2485	0.693147	9.0431	0
ccc	9.83392	8.21365	0	0	0	0	0	9.82444	4.17439	9.8329	0	6.80461	0	0	0	9.70217	0	9.4717	9.80621	9.82455	8.47073	9.83376	0	0	0	0	0	0	8.99739	0	0	8.24565	0.693147	9.47945	0	0	0	7.5251	0	0	0	9.23893	0	8.46421	0	9.0287	0
ccs	0	0	0	0	0	0	0	0	0	0	0	0	0	0	0	0	0	0	0	0	0	0	0	0	0	0	0	0	0	0	0	0	0	0	0	0	0	0	0	0	0	0	0	0	0	0	0
cd	5.6058	9.29918	4.06044	9.67652	4.80402	9.67947	9.66186	0	9.66865	0	9.67784	9.43955	9.67897	0	9.52821	8.47866	0	0	0	0	9.33424	0	9.14868	0	5.80513	0	8.99739	0	0	9.41817	9.2933	9.69326	9.67458	8.13124	0	4.36945	0	5.20401	0	0	8.28677	10.3004	9.6759	0	0.693147	9.8128	9.66903
cs	0	9.41075	4.40672	9.59035	0	9.48774	9.40352	0	8.86926	0	9.41809	9.80532	10.0138	0	7.96832	8.46611	0	0	0	0	9.45446	8.74513	9.95366	8.75306	0	9.85356	0	0	9.41817	0	9.7648	8.8622	10.2802	4.09434	0	9.10687	10.0564	0	0	10.2082	9.60703	0	9.007	8.79118	10.1843	0	0
d	0	10.3484	0	10.4618	0	10.4289	10.3736	0	10.2402	0	0	10.1338	10.235	0	9.08975	0	0	0	0	0	10.2894	7.65255	10.3807	0	0	10.4657	0	0	9.2933	9.7648	0	9.71396	10.4109	9.48858	9.11823	9.82293	9.05998	6.97448	8.29779	10.4722	10.3783	9.03109	9.99816	7.32053	8.75857	0	9.52406
d0071	0	10.6526	0	9.86162	0	10.0818	9.77201	9.44454	10.4217	0	10.3532	10.6649	10.379	0	10.6605	8.86799	0	0	6.14633	0	10.6534	9.04346	9.20019	0	6.61874	0	8.24565	0	9.69326	8.8622	9.71396	0	9.47186	9.07669	0	10.3234	0	7.49721	7.86211	0	9.92471	0	10.4269	6.66185	0	0	10.6279
dcd	0	10.6087	0	10.6054	0	10.5116	10.606	0	10.5519	0	9.30973	10.5325	10.608	0	0	0	0	3.46574	0	0	10.5931	0	10.4064	0	0	10.6073	0.693147	0	9.67458	10.2802	10.4109	9.47186	0	9.94463	9.48105	10.3302	0	7.12287	0	10.5249	10.6081	9.24165	10.3078	9.00528	5.02388	8.67948	9.38008
dd	5.49306	9.21064	0	8.46674	0	9.16283	9.10587	5.65948	9.64147	4.80402	9.01979	9.86605	9.63102	0	6.17794	8.09986	3.97029	4.85981	6.20456	5.02388	9.16126	5.35659	9.19177	6.77079	6.62007	9.12544	9.47945	0	8.13124	4.09434	9.48858	9.07669	9.94463	0	9.62951	9.57693	7.05359	6.66185	0	8.08518	9.23249	6.84588	8.9161	9.00981	6.24222	9.60191	8.26359
ddld	0	8.43837	0	0	0	0	8.62605	0	9.95887	0	0	8.43185	0	8.04109	0	0	0	0	0	0	6.83733	0	0	0	7.51262	0	0	0	0	0	9.11823	0	9.48105	9.62951	0	9.88272	0	7.57661	0	0	7.69257	0	8.08395	8.85638	0	0	0
dr	0	9.4995	0	10.0701	0	10.0717	9.77372	0	10.2239	0	9.03241	10.4742	10.1867	0	9.7165	0	8.52198	0	0	0	9.8219	7.07496	10.0305	0	0	9.97994	0	0	4.36945	9.10687	9.82293	10.3234	10.3302	9.57693	9.88272	0	0	8.18423	6.27288	9.81962	10.0294	7.1554	10.0076	8.17695	0	3.46574	9.73436
ds	0	0	0	0	0	0	0	0	0	0	0	0	0	0	0	0	0	0	0	0	0	0	0	0	0	0	0	0	0	10.0564	9.05998	0	0	7.05359	0	0	0	0	0	6.18415	0	0	0	9.96463	10.0501	0	0
lds	7.0775	6.18415	0	0	0	5.87493	6.20456	7.446	8.80418	3.55535	5.89715	6.29895	6.67834	7.43011	7.25488	7.04054	6.7093	7.07581	7.04054	7.04141	6.17794	7.60738	7.11721	0	8.30499	0	7.5251	0	5.20401	0	6.97448	7.49721	7.12287	6.66185	7.57661	8.18423	0	0	0	8.43858	0	6.32436	7.01481	5.743	0	6.29527	6.29527
no.band	0	0	0	0	0	6.13988	0	0	6.3081	0	0	8.2963	0	0	0	7.61184	0	0	0	0	0	0	8.40268	0	0	0	0	0	0	0	8.29779	7.86211	0	0	0	6.27288	0	0	0	0	0	0	6.23832	0	0	0	6.23832
r	1.60944	8.32869	0	10.5249	0	10.5273	10.5394	5.20401	8.40358	0	6.53959	10.4483	10.4498	7.69394	0	3.46574	0	0	0	0	10.1069	0	10.4088	0	8.54286	10.4247	0	0	0	10.2082	10.4722	0	10.5249	8.08518	0	9.81962	6.18415	8.43858	0	0	10.5192	7.29709	0	9.724	8.33831	5.02388	0
rc	0	10.6667	0	10.5775	0	10.6736	10.6559	0	9.91388	0	0	10.6288	10.6736	0	0	9.2487	0	0	0	0	10.655	9.87334	10.6674	0	0	10.5655	0	0	8.28677	9.60703	10.3783	9.92471	10.6081	9.23249	7.69257	10.0294	0	0	0	10.5192	0	0	10.3768	5.75257	5.04986	8.83492	8.23536
s	0	0	0	8.87529	0	0	0	0	8.91315	0	8.975	9.11954	0	0	0	8.33279	0	0	0	0	7.71735	0	8.73214	0	5.97635	0	9.23893	0	10.3004	0	9.03109	0	9.24165	6.84588	0	7.1554	0	6.32436	0	7.29709	0	0	8.85695	8.19726	5.97126	9.72191	8.73601
sc	0	10.0823	0	9.31991	0	10.3388	10.3689	0	10.1695	0	10.3523	10.3661	10.521	0	9.88756	8.95596	0	0	6.20051	0	10.2887	0	10.3788	0	6.94022	8.94233	0	0	9.6759	9.007	9.99816	10.4269	10.3078	8.9161	8.08395	10.0076	0	7.01481	6.23832	0	10.3768	8.85695	0	0	0	0	10.672
scs	0	6.68711	0	8.45808	0	6.67834	7.61184	0	8.02715	0	5.11199	0	5.81114	7.04054	5.92158	0	0	0	0	0	6.04501	6.58203	5.71043	9.35928	0	4.2485	8.46421	0	0	8.79118	7.32053	6.66185	9.00528	9.00981	8.85638	8.17695	9.96463	5.743	0	9.724	5.75257	8.19726	0	0	9.20944	8.39186	5.97126
sd	5.03044	5.05625	0	0	0	4.80402	7.86864	0	0.693147	5.20949	5.04986	3.46574	0	4.81218	0	0	0	4.7362	3.68888	0.693147	2.19722	4.80402	5.02388	0	0	0.693147	0	0	0.693147	10.1843	8.75857	0	5.02388	6.24222	0	0	10.0501	0	0	8.33831	5.04986	5.97126	0	9.20944	0	0	0
ss	0	8.83928	0	8.50127	0	9.06589	9.06346	0	0	0	0	8.91463	8.99974	0	0	7.99362	0	0	0	0	8.79936	0	9.06335	0	6.57786	9.0431	9.0287	0	9.8128	0	0	0	8.67948	9.60191	0	3.46574	0	6.29527	0	5.02388	8.83492	9.72191	0	8.39186	0	0	0
sss	0	10.363	4.40672	0	0	10.2978	9.56255	0	10.2111	0	10.2901	10.4698	10.2966	0	10.2927	8.81967	0	0	0	0	10.1736	0	9.62086	0	6.61874	0	0	0	9.66903	0	9.52406	10.6279	9.38008	8.26359	0	9.73436	0	6.29527	6.23832	0	8.23536	8.73601	10.672	5.97126	0	0	0

## Sheet: Roosting 50 cm Day 4
	bat9530	bat9532	bat9533	bat9535	bat9536	bat9537	bat9538	bat9539	bat9540	bat9541	bat9542	bat9543	bat9545	bat9546	bat9547	bat9548	bat9549	bat9551	bat9553	bat9592	bat9593	bat9594	bat9595	bat9596	c	cc	ccc	ccs	cd	cs	d	d0071	dcd	dd	ddld	dr	ds	lds	no.band	r	rc	s	sc	scs	sd	ss	sss
bat9530	0	9.95494	0	0	0	0	0	10.39	0	10.5753	6.35089	6.34914	1.60944	0	0	10.1698	0	10.6029	9.75887	10.5216	0	10.6587	0	0	0	10.5943	0	0	8.79027	0	10.6736	0	0	0	0	1.94591	0	0	0	8.89426	0	0	0	9.71884	0	0	0
bat9532	9.95494	0	10.0497	0	0	7.21598	10.6278	0	10.66	0	10.2618	10.6082	10.6242	0	0	7.7003	0	9.58521	0	9.66415	10.6062	10.5053	9.82396	0	0	0	0	0	10.6736	10.1759	0	7.29438	9.007	10.3453	0	0	10.5104	8.90246	0	4.74493	0	9.19736	0	10.6736	9.38949	0	10.3693
bat9533	0	10.0497	0	0	0	0	0	9.93673	10.05	8.48446	10.063	0	8.10953	0	8.49597	9.58528	0	9.86884	7.60688	9.33088	9.65912	10.0087	7.93666	0	0.693147	7.99294	3.85015	0	10.0484	9.89318	9.04038	7.12769	0	9.5586	0	0	9.71734	0	0	9.40968	0	7.80016	0	10.046	0	0	9.05369
bat9535	0	0	0	0	0	0	6.88959	0	0	8.14642	0	0	0	0	0	9.16618	0	0	0	0	0	0	0	10.5985	0	0	0	0	0	0	0	0	0	0	0	0	0	0	0	0	0	0	0	0	0	0	0
bat9536	0	0	0	0	0	0	0	0	0	7.22111	0	0	0	0	0	0	0	6.11147	0	0	0	0	0	0	0	0	0	0	0	0	7.22111	0	0	0	0	0	0	0	0	7.22111	0	0	0	0	0	0	0
bat9537	0	7.21598	0	0	0	0	7.9882	0	0	0	4.59512	7.99092	7.72798	0	10.092	0	0	2.48491	9.25694	0	7.98888	0	7.98378	0	10.0296	0	10.4707	0	0	9.24918	0	7.33433	0	9.17802	10.5651	0	6.83733	6.29711	0	0	10.5943	9.71208	0	0.693147	0	10.5823	6.83841
bat9538	0	10.6278	0	6.88959	0	7.9882	0	0	9.64543	0	9.56892	10.5846	10.5749	0	7.11639	0	0	0	0	0	10.6702	0	10.6736	0	0	6.77308	4.12713	0	10.4133	10.0103	0.693147	0	10.5746	10.5036	0	0	10.2837	10.0331	0	4.52179	0	8.13798	0	10.3845	7.59589	0	10.0997
bat9539	10.39	0	9.93673	0	0	0	0	0	0	10.4303	9.06555	0	0	0	5.80513	10.2793	0	10.5211	0	10.6166	0	10.6695	0	0	0	10.0024	0	0	0	7.99867	10.6124	0	0	0	0	0	0	0	0	0	0	0	0	9.5669	0	0	0
bat9540	0	10.66	10.05	0	0	0	9.64543	0	0	0	10.0435	10.2167	9.85082	0	8.63799	8.27053	0	9.43907	0	0	10.2266	8.19368	9.25617	0	0.693147	6.11368	0	0	10.6667	10.27	9.19095	8.19946	10.0918	10.0145	0	8.59988	9.14238	10.0056	0	0	0	9.73448	0	10.0592	9.90892	0	9.5317
bat9541	10.5753	0	8.48446	8.14642	7.22111	0	0	10.4303	0	0	0	6.35957	0	0	0	9.87648	0	10.455	9.62053	10.5857	0	10.5868	0	8.15507	0	10.5508	0	0	0	0	10.5619	0	0	0	0	0	0	0	0	9.25397	0	0	0	7.04054	0	0	0
bat9542	6.35089	10.2618	10.063	0	0	4.59512	9.56892	9.06555	10.0435	0	0	10.1114	9.99401	0	8.24853	9.58816	0	9.82379	8.72421	0	9.477	10.3504	9.09414	0	4.57471	6.33859	4.60517	0	10.2515	9.87231	6.04737	0	0	9.62463	0	0	9.5562	0	0	5.43808	4.69135	0	0	10.1273	0	0	9.88119
bat9543	6.34914	10.6082	0	0	0	7.99092	10.5846	0	10.2167	6.35957	10.1114	0	10.5693	0	8.26204	0	10.4684	8.75306	0	0	10.6093	0	10.6057	0	8.3202	6.34914	8.25739	0	10.6012	10.2826	0	7.99497	10.4211	10.5035	0	9.81498	10.5701	10.5358	0	4.29046	0	0	0	10.5104	6.61874	0	10.0547
bat9545	1.60944	10.6242	8.10953	0	0	7.72798	10.5749	0	9.85082	0	9.99401	10.5693	0	0	0	8.44913	0	8.68946	0	0	10.6736	0	10.5331	0	4.52179	0	3.73767	0	10.2487	9.90384	0	0	8.45105	10.4637	0	7.47079	9.88507	0	0	4.12713	0	0	0	10.6651	0	0	10.0328
bat9546	0	0	0	0	0	0	0	0	0	0	0	0	0	0	0	0	0	0	0	0	0	0	0	0	0	0	0	0	0	0	0	0	0	0	0	0	0	0	0	0	0	0	0	0	0	0	0
bat9547	0	0	8.49597	0	0	10.092	7.11639	5.80513	8.63799	0	8.24853	8.26204	0	0	0	6.62274	0	0	4.63473	0	7.59186	0	0	0	10.53	7.01392	10.4701	0	8.6505	9.49273	0	10.4755	9.55272	9.48189	0	0	0	0	0	0	9.98438	9.83462	0	7.21891	0	9.04299	7.11639
bat9548	10.1698	7.7003	9.58528	9.16618	0	0	0	10.2793	8.27053	9.87648	9.58816	0	8.44913	0	6.62274	0	0	9.96176	9.80295	10.2761	5.80513	10.369	0	9.16993	0	9.20019	4.12713	0	9.70571	7.60688	10.325	0	0	8.23031	0	0	8.23669	0	0	0	0	0	0	9.29569	0	0	8.80387
bat9549	0	0	0	0	0	0	0	0	0	0	0	10.4684	0	0	0	0	0	0	0	0	0	0	10.3844	0	0	0	0	0	0	0	0	0	0	0	0	9.39549	0	9.88944	0	0	0	0	0	0	0	0	7.78406
bat9551	10.6029	9.58521	9.86884	0	6.11147	2.48491	0	10.5211	9.43907	10.455	9.82379	8.75306	8.68946	0	0	9.96176	0	0	9.85948	10.4981	0	10.6625	0	0	3.98898	9.72675	0	0	9.51044	8.92279	10.2743	0	0	0	0	0	8.79194	0	0	0	0	0	0	9.62172	0	0	9.20039
bat9553	9.75887	0	7.60688	0	0	9.25694	0	0	0	9.62053	8.72421	0	0	0	4.63473	9.80295	0	9.85948	0	9.76938	0	9.72005	0	0	8.04815	9.20633	9.35201	0	9.56612	9.66173	9.75713	5.80513	0	9.90023	9.04712	0	9.56233	0	0	0	9.08069	9.01238	0	0	0	9.3051	8.5311
bat9592	10.5216	9.66415	9.33088	0	0	0	0	10.6166	0	10.5857	0	0	0	0	0	10.2761	0	10.4981	9.76938	0	0	10.6695	0	0	0	10.5452	0	0	0	0	10.608	0	0	0	0	0	0	0	0	0	0	0	0	9.36031	0	0	6.44889
bat9593	0	10.6062	9.65912	0	0	7.98888	10.6702	0	10.2266	0	9.477	10.6093	10.6736	0	7.59186	5.80513	0	0	0	0	0	0	10.5161	0	0	6.29711	0	0	10.6697	10.0848	0	7.51589	8.40983	10.5036	0	9.9619	10.6336	10.2926	0	4.39445	0	8.32869	0	10.6117	0	0	10.2962
bat9594	10.6587	10.5053	10.0087	0	0	0	0	10.6695	8.19368	10.5868	10.3504	0	0	0	0	10.369	0	10.6625	9.72005	10.6695	0	0	0	0	0	10.1351	0	0	0	8.94037	10.6662	0	0	0	0	0	0	5.97126	0	0	0	0	0	10.4497	0	0	0
bat9595	0	9.82396	7.93666	0	0	7.98378	10.6736	0	9.25617	0	9.09414	10.6057	10.5331	0	0	0	10.3844	0	0	0	10.5161	0	0	0	0	6.31897	0	0	9.68153	9.82428	0	0	9.51015	10.5035	0	0	10.1705	9.57491	0	4.56435	0	0	0	10.236	0	0	9.36734
bat9596	0	0	0	10.5985	0	0	0	0	0	8.15507	0	0	0	0	0	9.16993	0	0	0	0	0	0	0	0	0	0	0	0	0	0	0	0	0	0	0	0	0	0	0	0	0	0	0	0	0	0	0
c	0	0	0.693147	0	0	10.0296	0	0	0.693147	0	4.57471	8.3202	4.52179	0	10.53	0	0	3.98898	8.04815	0	0	0	0	0	0	0	10.5458	0	0	9.61059	0.693147	9.43859	0	8.81433	9.22513	0	0.693147	0	0	0	10.24	10.3833	0	0	0	9.37271	0
cc	10.5943	0	7.99294	0	0	0	6.77308	10.0024	6.11368	10.5508	6.33859	6.34914	0	0	7.01392	9.20019	0	9.72675	9.20633	10.5452	6.29711	10.1351	6.31897	0	0	0	0	0	0	7.57661	10.6321	6.70441	0	6.53524	0	0	0	5.02388	0	8.70467	0	0	0	0	5.82895	0	0
ccc	0	0	3.85015	0	0	10.4707	4.12713	0	0	0	4.60517	8.25739	3.73767	0	10.4701	4.12713	0	0	9.35201	0	0	0	0	0	10.5458	0	0	0	4.52179	9.47055	0	9.89141	0	8.82761	10.0506	0	3.71357	0	0	0	10.4216	9.62516	0	0.693147	0	9.97961	3.46574
ccs	0	0	0	0	0	0	0	0	0	0	0	0	0	0	0	0	0	0	0	0	0	0	0	0	0	0	0	0	0	0	0	0	0	0	0	0	0	0	0	0	0	0	10.3518	0	0	0	0
cd	8.79027	10.6736	10.0484	0	0	0	10.4133	0	10.6667	0	10.2515	10.6012	10.2487	0	8.6505	9.70571	0	9.51044	9.56612	0	10.6697	0	9.68153	0	0	0	4.52179	0	0	10.0036	0	6.62274	8.0824	10.5038	0	7.48829	10.6361	10.4441	0	4.80402	0	10.1334	0	10.6623	0	0	10.5367
cs	0	10.1759	9.89318	0	0	9.24918	10.0103	7.99867	10.27	0	9.87231	10.2826	9.90384	0	9.49273	7.60688	0	8.92279	9.66173	0	10.0848	8.94037	9.82428	0	9.61059	7.57661	9.47055	0	10.0036	0	0	9.80538	10.2329	10.1951	0	9.05707	10.1163	9.31055	0	0	9.46583	9.77702	0	10.2906	9.96275	8.97538	9.44881
d	10.6736	0	9.04038	0	7.22111	0	0.693147	10.6124	9.19095	10.5619	6.04737	0	0	0	0	10.325	0	10.2743	9.75713	10.608	0	10.6662	0	0	0.693147	10.6321	0	0	0	0	0	0	0	0	0	0	0	0	0	0	0	0	0	0	0	0	0
d0071	0	7.29438	7.12769	0	0	7.33433	0	0	8.19946	0	0	7.99497	0	0	10.4755	0	0	0	5.80513	0	7.51589	0	0	0	9.43859	6.70441	9.89141	0	6.62274	9.80538	0	0	9.26027	7.64969	0	0	7.02108	0	0	0	7.04665	8.35208	0	0.693147	8.51399	0	6.83733
dcd	0	9.007	0	0	0	0	10.5746	0	10.0918	0	0	10.4211	8.45105	0	9.55272	0	0	0	0	0	8.40983	0	9.51015	0	0	0	0	0	8.0824	10.2329	0	9.26027	0	9.98308	0	9.4318	9.48372	10.0919	0	0	0	10.04	0	10.2583	10.6712	0	9.36469
dd	0	10.3453	9.5586	0	0	9.17802	10.5036	0	10.0145	0	9.62463	10.5035	10.4637	0	9.48189	8.23031	0	0	9.90023	0	10.5036	0	10.5035	0	8.81433	6.53524	8.82761	0	10.5038	10.1951	0	7.64969	9.98308	0	8.81433	0	10.4982	9.78645	0	4.61512	8.81641	8.81433	0	9.94309	0	8.80582	9.84358
ddld	0	0	0	0	0	10.5651	0	0	0	0	0	0	0	0	0	0	0	0	9.04712	0	0	0	0	0	9.22513	0	10.0506	0	0	0	0	0	0	8.81433	0	0	0	0	0	0	10.3716	9.78707	0	0	0	0	0
dr	1.94591	0	0	0	0	0	0	0	8.59988	0	0	9.81498	7.47079	0	0	0	9.39549	0	0	0	9.9619	0	0	0	0	0	0	0	7.48829	9.05707	0	0	9.4318	0	0	0	10.2727	10.6736	0	0	0	6.11368	0	8.05706	0	0	9.90848
ds	0	10.5104	9.71734	0	0	6.83733	10.2837	0	9.14238	0	9.5562	10.5701	9.88507	0	0	8.23669	0	8.79194	9.56233	0	10.6336	0	10.1705	0	0.693147	0	3.71357	0	10.6361	10.1163	0	7.02108	9.48372	10.4982	0	10.2727	0	10.06	0	0	0	0	0	10.5033	6.62936	0	10.4763
lds	0	8.90246	0	0	0	6.29711	10.0331	0	10.0056	0	0	10.5358	0	0	0	0	9.88944	0	0	0	10.2926	5.97126	9.57491	0	0	5.02388	0	0	10.4441	9.31055	0	0	10.0919	9.78645	0	10.6736	10.06	0	0	4.12713	1.09861	0	0	8.66923	10.2763	0	9.60157
no.band	0	0	0	0	0	0	0	0	0	0	0	0	0	0	0	0	0	0	0	0	0	0	0	0	0	0	0	0	0	0	0	0	0	0	0	0	0	0	0	0	0	0	0	0	0	0	0
r	8.89426	4.74493	9.40968	0	7.22111	0	4.52179	0	0	9.25397	5.43808	4.29046	4.12713	0	0	0	0	0	0	0	4.39445	0	4.56435	0	0	8.70467	0	0	4.80402	0	0	0	0	4.61512	0	0	0	4.12713	0	0	0	0	0	0	0	0	0
rc	0	0	0	0	0	10.5943	0	0	0	0	4.69135	0	0	0	9.98438	0	0	0	9.08069	0	0	0	0	0	10.24	0	10.4216	0	0	9.46583	0	7.04665	0	8.81641	10.3716	0	0	1.09861	0	0	0	9.78965	0	0.693147	0	10.4698	0
s	0	9.19736	7.80016	0	0	9.71208	8.13798	0	9.73448	0	0	0	0	0	9.83462	0	0	0	9.01238	0	8.32869	0	0	0	10.3833	0	9.62516	0	10.1334	9.77702	0	8.35208	10.04	8.81433	9.78707	6.11368	0	0	0	0	9.78965	0	0	0	10.0435	9.63613	7.06647
sc	0	0	0	0	0	0	0	0	0	0	0	0	0	0	0	0	0	0	0	0	0	0	0	0	0	0	0	10.3518	0	0	0	0	0	0	0	0	0	0	0	0	0	0	0	0	0	0	0
scs	9.71884	10.6736	10.046	0	0	0.693147	10.3845	9.5669	10.0592	7.04054	10.1273	10.5104	10.6651	0	7.21891	9.29569	0	9.62172	0	9.36031	10.6117	10.4497	10.236	0	0	0	0.693147	0	10.6623	10.2906	0	0.693147	10.2583	9.94309	0	8.05706	10.5033	8.66923	0	0	0.693147	0	0	0	6.47389	0	10.1025
sd	0	9.38949	0	0	0	0	7.59589	0	9.90892	0	0	6.61874	0	0	0	0	0	0	0	0	0	0	0	0	0	5.82895	0	0	0	9.96275	0	8.51399	10.6712	0	0	0	6.62936	10.2763	0	0	0	10.0435	0	6.47389	0	0	0
ss	0	0	0	0	0	10.5823	0	0	0	0	0	0	0	0	9.04299	0	0	0	9.3051	0	0	0	0	0	9.37271	0	9.97961	0	0	8.97538	0	0	0	8.80582	0	0	0	0	0	0	10.4698	9.63613	0	0	0	0	0
sss	0	10.3693	9.05369	0	0	6.83841	10.0997	0	9.5317	0	9.88119	10.0547	10.0328	0	7.11639	8.80387	7.78406	9.20039	8.5311	6.44889	10.2962	0	9.36734	0	0	0	3.46574	0	10.5367	9.44881	0	6.83733	9.36469	9.84358	0	9.90848	10.4763	9.60157	0	0	0	7.06647	0	10.1025	0	0	0

## Sheet: Roosting 50 cm Day 10
	bat9530	bat9532	bat9533	bat9535	bat9536	bat9537	bat9538	bat9539	bat9540	bat9541	bat9542	bat9543	bat9545	bat9546	bat9547	bat9548	bat9549	bat9551	bat9553	bat9592	bat9593	bat9594	bat9595	bat9596	c	cc	ccc	ccs	cd	cs	d	d0071	dcd	dd	ddld	dr	ds	lds	no.band	r	rc	s	sc	scs	sd	ss	sss
bat9530	0	8.91261	0	0	0	0	0	8.55487	0	9.81444	0	9.68159	0	0	0	0	0	9.82499	0	9.9362	0	9.81558	0	0	0	0	0	0	0	0	0	0	0	0	0	0	0	0	0	0	0	0	0	0	0	0	0
bat9532	8.91261	0	0	0	0	0	9.51237	9.75377	9.9275	0	0	9.73092	9.47624	0	0	0	0	8.93089	0	9.35954	9.5872	9.81367	9.58974	0	0	0	0	0	9.917	0	0	0	9.24744	0	0	0	0	0	0	0	9.65291	0	9.64976	0	0	0	0
bat9533	0	0	0	0	0	0	0	0	0	0	0	0	0	0	0	0	0	0	0	0	0	0	0	0	9.00381	8.70251	0	0	0	0	0	0	0	0	0	0	0	0	0	0	0	0	0	0	0	0	0
bat9535	0	0	0	0	0	0	0	0	0	0	0	0	0	0	0	0	0	0	0	0	0	0	0	6.37843	0	0	0	0	0	0	0	0	0	0	0	0	0	0	0	0	0	0.693147	0	0	0	0	0
bat9536	0	0	0	0	0	0	0	0	0	0	0	0	0	0	0	0	0	0	0	0	0	0	0	0	0	0	0	0	0	0	0	0	0	0	0	0	0	0	0	0	0	0	0	0	0	0	0
bat9537	0	0	0	0	0	0	0	0	0	0	0	0	0	9.86428	0	0	0	0	0	0	0	0	0	9.72382	0	0	9.55208	0	0	0	9.7744	9.40739	7.94556	9.82228	0	0	0	0	0	0	0	9.91329	0	0	9.71481	9.78959	0
bat9538	0	9.51237	0	0	0	0	0	0	9.24465	0	0	9.50792	9.7691	0	0	8.08364	0	0	0	0	9.51694	0	9.78942	0	0	0	0	0	9.5168	0	0	0	9.49462	0	0	0	0	0	0	0	9.72872	0	9.49552	0	0	0	0
bat9539	8.55487	9.75377	0	0	0	0	0	0	9.78808	9.61186	0	9.7018	0	0	7.16395	0	0	9.39541	0	0	0	9.79946	0	0	0	0	0	0	6.30262	0	0	0	8.55468	0	0	0	0	0	0	0	0	0	0	0	0	0	0
bat9540	0	9.9275	0	0	0	0	9.24465	9.78808	0	0	0	9.64717	9.44415	0	0	4.06044	0	5.03695	0	0	9.27275	9.65291	0	0	0	0	0	0	9.95447	0	0	0	0	0	0	0	0	0	0	0	9.63926	0	9.64976	0	0	0	0
bat9541	9.81444	0	0	0	0	0	0	9.61186	0	0	0	9.63822	0	0	0	0	0	9.81406	0	9.814	0	8.78783	0	0	0	0	0	0	0	0	0	0	5.02388	0	0	0	0	0	0	0	0	0	0	0	0	0	0
bat9542	0	0	0	0	0	0	0	0	0	0	0	0	0	0	9.61334	0	0	0	0	0	0	0	0	0	0	0	0	0	0	0	0	0	0	0	0	0	0	0	0	0	0	0	0	0	0	0	0
bat9543	9.68159	9.73092	0	0	0	0	9.50792	9.7018	9.64717	9.63822	0	0	9.45297	0	8.54636	0	0	9.68527	0	9.07096	9.58308	9.73767	8.49597	0	0	0	0	0	9.6416	0	0	0	9.40492	0	0	0	0	0	0	0	9.63763	0	9.66701	0	0	0	0
bat9545	0	9.47624	0	0	0	0	9.7691	0	9.44415	0	0	9.45297	0	0	0	0	0	0	0	0	9.70363	7.90138	9.58308	0	0	0	0	0	9.45634	0	0	0	0	0	0	0	0	0	0	0	9.48311	0	9.21034	4.98361	0	0	0
bat9546	0	0	0	0	0	9.86428	0	0	0	0	0	0	0	0	0	0	0	0	0	0	0	0	0	9.71142	0	0	9.85403	0	0	0	9.87509	9.44375	8.31581	9.85477	0	0	0	0	0	0	0	9.8239	0	0	9.66802	9.82277	0
bat9547	0	0	0	0	0	0	0	7.16395	0	0	9.61334	8.54636	0	0	0	0	0	0	0	0	0	0	0	0	0	0	0	0	0	0	0	0	0	0	0	0	0	0	0	0	0	0	0	0	0	0	0
bat9548	0	0	0	0	0	0	8.08364	0	4.06044	0	0	0	0	0	0	0	0	0	0	0	0	0	8.05134	0	0	0	0	0	0	0	0	0	3.2581	0	0	0	0	0	0	0	0	0	0	0	0	0	0
bat9549	0	0	0	0	0	0	0	0	0	0	0	0	0	0	0	0	0	0	0	0	0	0	0	0	0	0	0	0	0	0	0	0	0	0	0	0	0	0	0	0	0	0	0	0	0	0	0
bat9551	9.82499	8.93089	0	0	0	0	0	9.39541	5.03695	9.81406	0	9.68527	0	0	0	0	0	0	0	9.81722	0	9.81597	0	0	0	0	0	0	0	0	0	0	5.67675	0	0	0	0	0	0	0	0	0	0	0	0	0	0
bat9553	0	0	0	0	0	0	0	0	0	0	0	0	0	0	0	0	0	0	0	0	0	0	0	0	0	0	0	0	0	0	0	0	0	0	0	0	0	0	0	0	0	0	0	0	0	0	0
bat9592	9.9362	9.35954	0	0	0	0	0	0	0	9.814	0	9.07096	0	0	0	0	0	9.81722	0	0	5.26786	9.81591	0	0	0	0	0	0	0	0	0	0	0	0	0	0	0	0	0	0	0	0	0	0	0	0	0
bat9593	0	9.5872	0	0	0	0	9.51694	0	9.27275	0	0	9.58308	9.70363	0	0	0	0	0	0	5.26786	0	9.23004	9.64446	0	0	0	0	0	9.58335	0	0	5.35186	9.05029	0	0	0	0	0	0	0	9.66167	0	9.58795	0	0	0	0
bat9594	9.81558	9.81367	0	0	0	0	0	9.79946	9.65291	8.78783	0	9.73767	7.90138	0	0	0	0	9.81597	0	9.81591	9.23004	0	0	0	0	0	0	0	0	0	0	0	6.57228	0	0	0	0	0	0	0	9.31758	0	0	0	0	0	0
bat9595	0	9.58974	0	0	0	0	9.78942	0	0	0	0	8.49597	9.58308	0	0	8.05134	0	0	0	0	9.64446	0	0	0	0	0	0	0	4.14313	0	0	0	9.32839	0	0	0	0	0	0	0	9.74261	0	9.56725	0	0	0	0
bat9596	0	0	0	6.37843	0	9.72382	0	0	0	0	0	0	0	9.71142	0	0	0	0	0	0	0	0	0	0	0	0	9.68353	0	0	0	9.69456	9.4366	0	9.69646	0	0	0	0	0	0	0	9.78448	0	6.23832	9.76927	9.7501	0
c	0	0	9.00381	0	0	0	0	0	0	0	0	0	0	0	0	0	0	0	0	0	0	0	0	0	0	9.00688	0	0	0	0	0	0	0	0	0	0	0	0	0	0	0	0	0	0	0	0	0
cc	0	0	8.70251	0	0	0	0	0	0	0	0	0	0	0	0	0	0	0	0	0	0	0	0	0	9.00688	0	0	0	0	0	0	0	0	0	0	0	0	0	0	0	0	0	0	0	0	0	0
ccc	0	0	0	0	0	9.55208	0	0	0	0	0	0	0	9.85403	0	0	0	0	0	0	0	0	0	9.68353	0	0	0	0	0	0	9.77116	9.43244	0	9.82244	0	0	0	0	0	0	0	9.7711	0	0	9.68141	9.82309	0
ccs	0	0	0	0	0	0	0	0	0	0	0	0	0	0	0	0	0	0	0	0	0	0	0	0	0	0	0	0	0	0	0	0	0	0	0	0	0	0	0	0	0	0	0	0	0	0	0
cd	0	9.917	0	0	0	0	9.5168	6.30262	9.95447	0	0	9.6416	9.45634	0	0	0	0	0	0	0	9.58335	0	4.14313	0	0	0	0	0	0	0	0	0	8.57187	0	0	0	0	0	0	0	9.65156	0	9.64976	0	0	0	0
cs	0	0	0	0	0	0	0	0	0	0	0	0	0	0	0	0	0	0	0	0	0	0	0	0	0	0	0	0	0	0	0	0	0	0	0	0	0	0	0	0	0	0	0	0	0	0	0
d	0	0	0	0	0	9.7744	0	0	0	0	0	0	0	9.87509	0	0	0	0	0	0	0	0	0	9.69456	0	0	9.77116	0	0	0	0	9.66402	9.57283	9.77787	0	0	0	0	0	0	7.33433	9.79957	0	7.98071	9.73973	9.80797	0
d0071	0	0	0	0	0	9.40739	0	0	0	0	0	0	0	9.44375	0	0	0	0	0	0	5.35186	0	0	9.4366	0	0	9.43244	0	0	0	9.66402	0	9.35167	9.4322	0	0	0	0	0	0	5.47646	9.44375	0	0	9.11844	9.4342	0
dcd	0	9.24744	0	0	0	7.94556	9.49462	8.55468	0	5.02388	0	9.40492	0	8.31581	0	3.2581	0	5.67675	0	0	9.05029	6.57228	9.32839	0	0	0	0	0	8.57187	0	9.57283	9.35167	0	4.40672	0	0	0	0	0	0	0	0	0	0	8.93459	0	0
dd	0	0	0	0	0	9.82228	0	0	0	0	0	0	0	9.85477	0	0	0	0	0	0	0	0	0	9.69646	0	0	9.82244	0	0	0	9.77787	9.4322	4.40672	0	0	0	0	0	0	0	7.29777	9.81389	0	0	8.89837	9.82043	0
ddld	0	0	0	0	0	0	0	0	0	0	0	0	0	0	0	0	0	0	0	0	0	0	0	0	0	0	0	0	0	0	0	0	0	0	0	0	0	0	0	0	0	0	0	0	0	0	0
dr	0	0	0	0	0	0	0	0	0	0	0	0	0	0	0	0	0	0	0	0	0	0	0	0	0	0	0	0	0	0	0	0	0	0	0	0	0	0	0	0	0	0	0	0	0	0	0
ds	0	0	0	0	0	0	0	0	0	0	0	0	0	0	0	0	0	0	0	0	0	0	0	0	0	0	0	0	0	0	0	0	0	0	0	0	0	0	0	0	0	0	0	0	0	0	0
lds	0	0	0	0	0	0	0	0	0	0	0	0	0	0	0	0	0	0	0	0	0	0	0	0	0	0	0	0	0	0	0	0	0	0	0	0	0	0	0	0	0	0	0	0	0	0	0
no.band	0	0	0	0	0	0	0	0	0	0	0	0	0	0	0	0	0	0	0	0	0	0	0	0	0	0	0	0	0	0	0	0	0	0	0	0	0	0	0	0	0	0	0	0	0	0	0
r	0	0	0	0	0	0	0	0	0	0	0	0	0	0	0	0	0	0	0	0	0	0	0	0	0	0	0	0	0	0	0	0	0	0	0	0	0	0	0	0	0	0	0	0	0	0	0
rc	0	9.65291	0	0	0	0	9.72872	0	9.63926	0	0	9.63763	9.48311	0	0	0	0	0	0	0	9.66167	9.31758	9.74261	0	0	0	0	0	9.65156	0	7.33433	5.47646	0	7.29777	0	0	0	0	0	0	0	7.29506	9.63613	0	0	7.29438	0
s	0	0	0	0.693147	0	9.91329	0	0	0	0	0	0	0	9.8239	0	0	0	0	0	0	0	0	0	9.78448	0	0	9.7711	0	0	0	9.79957	9.44375	0	9.81389	0	0	0	0	0	0	7.29506	0	0	8.20166	9.5685	9.82596	0
sc	0	9.64976	0	0	0	0	9.49552	0	9.64976	0	0	9.66701	9.21034	0	0	0	0	0	0	0	9.58795	0	9.56725	0	0	0	0	0	9.64976	0	0	0	0	0	0	0	0	0	0	0	9.63613	0	0	0	0	0	0
scs	0	0	0	0	0	0	0	0	0	0	0	0	4.98361	0	0	0	0	0	0	0	0	0	0	6.23832	0	0	0	0	0	0	7.98071	0	0	0	0	0	0	0	0	0	0	8.20166	0	0	0	0	0
sd	0	0	0	0	0	9.71481	0	0	0	0	0	0	0	9.66802	0	0	0	0	0	0	0	0	0	9.76927	0	0	9.68141	0	0	0	9.73973	9.11844	8.93459	8.89837	0	0	0	0	0	0	0	9.5685	0	0	0	9.38513	0
ss	0	0	0	0	0	9.78959	0	0	0	0	0	0	0	9.82277	0	0	0	0	0	0	0	0	0	9.7501	0	0	9.82309	0	0	0	9.80797	9.4342	0	9.82043	0	0	0	0	0	0	7.29438	9.82596	0	0	9.38513	0	0
sss	0	0	0	0	0	0	0	0	0	0	0	0	0	0	0	0	0	0	0	0	0	0	0	0	0	0	0	0	0	0	0	0	0	0	0	0	0	0	0	0	0	0	0	0	0	0	0

## Sheet: Roosting 50cm All Days
	bat9530	bat9532	bat9533	bat9535	bat9536	bat9537	bat9538	bat9539	bat9540	bat9541	bat9542	bat9543	bat9545	bat9546	bat9547	bat9548	bat9549	bat9551	bat9553	bat9592	bat9593	bat9594	bat9595	bat9596	c	cc	ccc	ccs	cd	cs	d	d0071	dcd	dd	ddld	dr	ds	lds	no.band	r	rc	s	sc	scs	sd	ss	sss
bat9530	0	16277	6770.2	0	12771	0	0	29702.1	7860	36031.8	3364.5	8295	9070	0	3982.33	30208.6	0	38905	19514.7	39189.6	1224.67	38459.1	0	0	86	37026.3	9389.5	0	3240.33	0	31209	0	3010.5	242	0	1442	0	1184	0	6233.2	0	61	541	10683.5	152	0	0
bat9532	16277	0	24911.2	14262.8	0	19627.6	35481.3	20590	31129.6	9128	19140	26405.6	36770.1	0	36271.1	14207.3	0	13753.4	4352.5	18781.3	37679.3	34126.1	31814.3	1	510	14860	1478.33	0	35544.3	21024.3	12935.3	13932.8	21983.4	21937.6	4620	23869	40549.3	3749	90	2041.5	14138	9870	25675.1	21543.1	5970.8	3456	28335.8
bat9533	6770.2	24911.2	0	7144	3120	1396.5	12982.5	20052.3	16027	3293.33	17002.2	11674.5	16534.7	835	18935.8	10951.9	0	17546.4	1528.25	9934.5	18679.7	23936.4	10011.4	0	4067	7490.25	1243.33	0	23900.9	8632.8	3017.5	3226	1864	17172.5	0	6523	13337.8	230	0	3502.75	9887	2602	23176.8	20580.2	1586.67	835	8282
bat9535	0	14262.8	7144	0	0	19911.8	22527.7	346.5	16013.2	3450	4421.67	17594.2	20793.5	14243.3	7855.2	3826	12474	0	6931	243	26323	5442	26213.4	17736.4	1790	40629	15943.3	0	14791	9536	20103.8	11361.2	17376.2	13236.7	0	23626	0	0	0	13468.2	19426.5	8595.8	10456.8	7390.4	8358.75	7625.4	12737
bat9536	12771	0	3120	0	0	0	0	0	0	8882.5	1595	0	0	0	0	17505	0	7668.33	12117	0	0	0	0	0	0	0	0	0	121	0	6467	0	0	0	0	0	0	0	0	22283.5	0	0	0	0	0	0	0
bat9537	0	19627.6	1396.5	19911.8	0	0	22491	3485.5	17713	0	8696.75	20711.7	16221	31502.8	8257.14	306	23033	11	16457.6	0	17655.6	0	18401.4	14240.5	15687.7	35218.5	27760.3	0	15969.5	26298.4	26339.7	22412.4	15597.4	20272.9	32616.5	26185.5	15809	1430.33	463	26617.2	30968.4	24061.6	30908	9341.5	21420.2	26419.7	13838.7
bat9538	0	35481.3	12982.5	22527.7	0	22491	0	58.5	20892.8	3268.33	8114.5	28173.2	37052	0	10270.7	2290.14	10079.5	872	5866	0	37174.2	2734	38340.7	1373	5934.25	18930.8	61	1	28544.5	21777	10737.7	9044	28568.8	22667.9	5574	24100	38182.7	9890.75	0	9572	21332	3258.67	32723.4	19933.9	4314.4	4317	26713
bat9539	29702.1	20590	20052.3	346.5	0	3485.5	58.5	0	13553.3	28211.8	9326	9292.67	7942.25	5969	2246.86	25121.7	0	28116.4	8561.17	34931.6	4663.33	36001.2	2245.33	3871	276	11159.8	12871.5	0	1181	4997.5	20809.8	7100.67	4236.75	1147.33	0	351	0	860.5	0	1585.33	6485	0	0	10843.7	5620	261	1
bat9540	7860	31129.6	16027	16013.2	0	17713	20892.8	13553.3	0	3814.2	13696.8	20197.7	23225	811	23256.8	6076.57	0	5833	5702.5	9676	24611.8	14078.2	20127.1	0	2512.75	11038	167.5	0	33395.6	19050.5	12636.7	12323.2	27945.8	19543.7	21138	23609.4	18212.3	13401.8	321	2472	11661.2	11883.2	16514	17620.8	15463.6	0	27731
bat9541	36031.8	9128	3293.33	3450	8882.5	0	3268.33	28211.8	3814.2	0	2474.67	5906.75	4906.67	331.5	4595	25530.6	0	34623.9	17066.9	34400.6	4869.2	29921.5	2366	3882	141	32975.6	4871.5	0	4565	271	20062.2	368.5	2292.2	1876.17	0	4015	0	34	0	4816.5	74	814	2931.25	3986.2	851	332	0
bat9542	3364.5	19140	17002.2	4421.67	1595	8696.75	8114.5	9326	13696.8	2474.67	0	14978.1	12228	13160	14326.5	8020.44	0	6562.88	7829	5566.5	13455.6	14448.9	12232.7	13136	96	1001.67	3432.5	2809	15881.8	14716.2	4473	14352.5	10538.5	12600.8	0	12013	14835.3	183	1479	3955.5	4967.67	7902	11171.5	12485	155	11667	17807.8
bat9543	8295	26405.6	11674.5	17594.2	0	20711.7	28173.2	9292.67	20197.7	5906.75	14978.1	0	27171.5	10240	13840.4	6945.83	19826.4	7679.33	8190.5	5091.5	26832.8	13489.6	30037.6	10734	9766.83	19280.8	7125.25	0	28136.9	23882.9	10116.2	12316.9	24364.5	19333.6	4590	29225.8	37481.3	12240.6	4008	9219	21515.5	14135.5	25658.4	21372.6	9733.38	11188	26554.8
bat9545	9070	36770.1	16534.7	20793.5	0	16221	37052	7942.25	23225	4906.67	12228	27171.5	0	1734.5	18421.6	6940.17	0	5823.6	2510	11784.5	34537.1	12662.2	34272.6	2850	368.75	24699	156	0	26281	19216.6	7866.5	12017	21745.1	19077.3	0	17518.2	25996	2660	1516	7657.4	14151	2674.5	24795.6	17231.8	976	2528.25	22773.5
bat9546	0	0	835	14243.3	0	31502.8	0	5969	811	331.5	13160	10240	1734.5	0	3184	691	0	0	18474.3	0	212.5	0	3122	28874.6	28237.7	0	32241.8	0	19	21336.7	28679.2	24785.8	3484.67	21343.2	3105	0	0	1685	0	30682.5	31326.2	23733.4	0	18967	7846.2	29790	0
bat9547	3982.33	36271.1	18935.8	7855.2	0	8257.14	10270.7	2246.86	23256.8	4595	14326.5	13840.4	18421.6	3184	0	6257.38	0	5771	6803	1711	24645.2	10129.6	11862.3	3084.67	17930	4421	24417	0	25586.9	11300.3	3451.25	21391.5	6621.5	18368.8	181	15829.2	35257	6693	1412	4154.25	16439.3	7382.8	25130.3	5289.43	5877	5320.33	15899.7
bat9548	30208.6	14207.3	10951.9	3826	17505	306	2290.14	25121.7	6076.57	25530.6	8020.44	6945.83	6940.17	691	6257.38	0	0	29416.4	14197.1	33209.4	5255.17	32235.8	4621.8	6172	121.5	18670.6	5514.67	0	8973.43	1452	27225.5	2653.33	5958	4414.29	0	3872	4400	1491.5	2021	5800.33	4084	2184	4069.6	6838.5	667.333	2961	6067.33
bat9549	0	0	0	12474	0	23033	10079.5	0	0	0	0	19826.4	0	0	0	0	0	0	0	0	7349.67	0	14445.8	0	0	5894	0	0	2140	1	0	0	0	3415.5	0	11043	0	11971.7	811	0	3630	0	0	0	0	0	2401
bat9551	38905	13753.4	17546.4	0	7668.33	11	872	28116.4	5833	34623.9	6562.88	7679.33	5823.6	0	5771	29416.4	0	0	21438.3	37901.5	1595	33102.4	3248.5	0	53	32650.4	6568.5	0	7707	3795.5	28808.8	0	1608.5	128	0	354	6580	1182	0	11256	0	34	31	10577.2	113	0	9900
bat9553	19514.7	4352.5	1528.25	6931	12117	16457.6	5866	8561.17	5702.5	17066.9	7829	8190.5	2510	18474.3	6803	14197.1	0	21438.3	0	23399.5	6396	14783.2	4137	13279.7	9081.33	11708	18575	0	9723.75	19789.6	15836	11665	8464.4	10620	8976	1770	6187	856	0	9899	19700.7	8829.83	6221	7593.33	8991	5212.6	3480
bat9592	39189.6	18781.3	9934.5	243	0	0	0	34931.6	9676	34400.6	5566.5	5091.5	11784.5	0	1711	33209.4	0	37901.5	23399.5	0	2499.4	39066.2	0	0	32	34231.3	9340.5	0	0	126	30428.8	1	2939.5	151	0	361	0	1142	0	3335.33	0	601	0	5720.8	1	0	631
bat9593	1224.67	37679.3	18679.7	26323	0	17655.6	37174.2	4663.33	24611.8	4869.2	13455.6	26832.8	34537.1	212.5	24645.2	5255.17	7349.67	1595	6396	2499.4	0	10845.5	35443.4	1396	3780.75	15682.8	1503	0	32394.9	17094.2	7753	9280.5	21435.9	23002.4	931	24002.6	41595	11807.2	0	6366.5	19624.6	5041.4	32882.4	20685.6	5089.67	1718	28468.8
bat9594	38459.1	34126.1	23936.4	5442	0	0	2734	36001.2	14078.2	29921.5	14448.9	13489.6	12662.2	0	10129.6	32235.8	0	33102.4	14783.2	39066.2	10845.5	0	0	0	61	26503.7	18652	0	6415	9822.75	25057.6	4206.67	1398.25	1561	0	8943.33	12418	661.25	0	6264	11621.7	0	6154.5	19032.3	121	0	0
bat9595	0	31814.3	10011.4	26213.4	0	18401.4	38340.7	2245.33	20127.1	2366	12232.7	30037.6	34272.6	3122	11862.3	4621.8	14445.8	3248.5	4137	0	35443.4	0	0	2318.5	5494	19210.5	1695.5	0	23246.3	20036.2	17675.5	5206.8	19257	23235.5	0	26304.5	31418	4710.75	4458	11122.3	18863	4076.5	33812.6	15435.1	3941.5	6671.5	22509
bat9596	0	1	0	17736.4	0	14240.5	1373	3871	0	3882	13136	10734	2850	28874.6	3084.67	6172	0	0	13279.7	0	1396	0	2318.5	0	21504.5	0	28828	0	670	10696	27786.6	17908	0	12244.1	10332	0	0	0	0	28643.8	12421.6	13655.8	0	18025.5	10060	24335.2	0
c	86	510	4067	1790	0	15687.7	5934.25	276	2512.75	141	96	9766.83	368.75	28237.7	17930	121.5	0	53	9081.33	32	3780.75	61	5494	21504.5	0	4082	30306.6	0	3207	18120.6	22483.7	21159.4	6158	15413.3	13048.5	0	1450.75	9097.75	0	27300.7	27543	20311	5104.33	12404.8	9779	23150.8	1394.5
cc	37026.3	14860	7490.25	40629	0	35218.5	18930.8	11159.8	11038	32975.6	1001.67	19280.8	24699	0	4421	18670.6	5894	32650.4	11708	34231.3	15682.8	26503.7	19210.5	0	4082	0	0	0	14475.5	9621.6	25892.6	6466.5	21985	10904	0	23093.5	17067	151	0	11895	21259	199	7648	13892.5	374.667	8459	10918
ccc	9389.5	1478.33	1243.33	15943.3	0	27760.3	61	12871.5	167.5	4871.5	3432.5	7125.25	156	32241.8	24417	5514.67	0	6568.5	18575	9340.5	1503	18652	1695.5	28828	30306.6	0	0	0	2090	18046.7	30993.9	25473.9	511	16848.3	16687.7	9210	233.667	1673	0	31521.8	27906.1	20427.8	0	18180.4	13575.8	26784.7	2836
ccs	0	0	0	0	0	0	1	0	0	0	2809	0	0	0	0	0	0	0	0	0	0	0	0	0	0	0	0	0	0	0	0	0	0	0	0	0	0	0	0	0	0	0	19383.5	0	0	0	0
cd	3240.33	35544.3	23900.9	14791	121	15969.5	28544.5	1181	33395.6	4565	15881.8	28136.9	26281	19	25586.9	8973.43	2140	7707	9723.75	0	32394.9	6415	23246.3	670	3207	14475.5	2090	0	0	14659.2	3797.67	4004	17623.1	22164.2	0	16624.4	42273	10875.8	0	884	8820.17	21229.3	32492.6	27791	11411.2	6579	33533.2
cs	0	21024.3	8632.8	9536	0	26298.4	21777	4997.5	19050.5	271	14716.2	23882.9	19216.6	21336.7	11300.3	1452	1	3795.5	19789.6	126	17094.2	9822.75	20036.2	10696	18120.6	9621.6	18046.7	0	14659.2	0	14895.8	22845	25214.5	24356.8	751	15807.2	24760	6835.5	0	20499	28222	14487.8	10069.7	16097.9	24997.9	14756.2	15064.7
d	31209	12935.3	3017.5	20103.8	6467	26339.7	10737.7	20809.8	12636.7	20062.2	4473	10116.2	7866.5	28679.2	3451.25	27225.5	0	28808.8	15836	30428.8	7753	25057.6	17675.5	27786.6	22483.7	25892.6	30993.9	0	3797.67	14895.8	0	22630.7	13360.3	20231.1	9119	8282.67	8603	609.5	4014	32938.2	16164.3	22663.3	11038	12239.3	12950.2	31677.5	13684
d0071	0	13932.8	3226	11361.2	0	22412.4	9044	7100.67	12323.2	368.5	14352.5	12316.9	12017	24785.8	21391.5	2653.33	0	0	11665	1	9280.5	4206.67	5206.8	17908	21159.4	6466.5	25473.9	0	4004	22845	22630.7	0	8244.75	12659.3	0	19632.3	6134	1802	2596	25256.2	23660.9	14327.1	33754	6723.29	12045.9	17941.2	14166.7
dcd	3010.5	21983.4	1864	17376.2	0	15597.4	28568.8	4236.75	27945.8	2292.2	10538.5	24364.5	21745.1	3484.67	6621.5	5958	0	1608.5	8464.4	2939.5	21435.9	1398.25	19257	0	6158	21985	511	0	17623.1	25214.5	13360.3	8244.75	0	22983.3	13108	21770.8	24164.7	10384.4	0	9869.5	25310.1	12260.7	15232.4	13359	28919.4	5949	20600.8
dd	242	21937.6	17172.5	13236.7	0	20272.9	22667.9	1147.33	19543.7	1876.17	12600.8	19333.6	19077.3	21343.2	18368.8	4414.29	3415.5	128	10620	151	23002.4	1561	23235.5	12244.1	15413.3	10904	16848.3	0	22164.2	24356.8	20231.1	12659.3	22983.3	0	9965	14009.8	27291.2	8122.75	0	11524.5	12656.1	15464.7	17362.2	17974.3	10491.6	15129.8	22457.5
ddld	0	4620	0	0	0	32616.5	5574	0	21138	0	0	4590	0	3105	181	0	0	0	8976	0	931	0	0	10332	13048.5	0	16687.7	0	0	751	9119	0	13108	9965	0	19588	0	1951	0	3190	15211.2	19576	3241	7018	0	0	0
dr	1442	23869	6523	23626	0	26185.5	24100	351	23609.4	4015	12013	29225.8	17518.2	0	15829.2	3872	11043	354	1770	361	24002.6	8943.33	26304.5	0	0	23093.5	9210	0	16624.4	15807.2	8282.67	19632.3	21770.8	14009.8	19588	0	27975.3	23069.5	529	9420.5	14114	7084	21543.3	10749.5	12588.3	31	14794
ds	0	40549.3	13337.8	0	0	15809	38182.7	0	18212.3	0	14835.3	37481.3	25996	0	35257	4400	0	6580	6187	0	41595	12418	31418	0	1450.75	17067	233.667	0	42273	24760	8603	6134	24164.7	27291.2	0	27975.3	0	15378	0	484	3033	15286	39152	33186	8663	0	39961
lds	1184	3749	230	0	0	1430.33	9890.75	860.5	13401.8	34	183	12240.6	2660	1685	6693	1491.5	11971.7	1182	856	1142	11807.2	661.25	4710.75	0	9097.75	151	1673	0	10875.8	6835.5	609.5	1802	10384.4	8122.75	1951	23069.5	15378	0	42092	2341	2	2085.5	7362	3065.5	15974.5	541	6037
no.band	0	90	0	0	0	463	0	0	321	0	1479	4008	1516	0	1412	2021	811	0	0	0	0	0	4458	0	0	0	0	0	0	0	4014	2596	0	0	0	529	0	42092	0	0	0	0	511	87	0	0	511
r	6233.2	2041.5	3502.75	13468.2	22283.5	26617.2	9572	1585.33	2472	4816.5	3955.5	9219	7657.4	30682.5	4154.25	5800.33	0	11256	9899	3335.33	6366.5	6264	11122.3	28643.8	27300.7	11895	31521.8	0	884	20499	32938.2	25256.2	9869.5	11524.5	3190	9420.5	484	2341	0	0	23206.6	15129.8	482	27639.5	10232.3	19379.4	0
rc	0	14138	9887	19426.5	0	30968.4	21332	6485	11661.2	74	4967.67	21515.5	14151	31326.2	16439.3	4084	3630	0	19700.7	0	19624.6	11621.7	18863	12421.6	27543	21259	27906.1	0	8820.17	28222	16164.3	23660.9	25310.1	12656.1	15211.2	14114	3033	2	0	23206.6	0	20903.7	23972.3	8891.25	21141.1	17059.9	3771
s	61	9870	2602	8595.8	0	24061.6	3258.67	0	11883.2	814	7902	14135.5	2674.5	23733.4	7382.8	2184	0	34	8829.83	601	5041.4	0	4076.5	13655.8	20311	199	20427.8	0	21229.3	14487.8	22663.3	14327.1	12260.7	15464.7	19576	7084	15286	2085.5	0	15129.8	20903.7	0	6986.67	7197.5	14179.6	27898.8	3696.5
sc	541	25675.1	23176.8	10456.8	0	30908	32723.4	0	16514	2931.25	11171.5	25658.4	24795.6	0	25130.3	4069.6	0	31	6221	0	32882.4	6154.5	33812.6	0	5104.33	7648	0	19383.5	32492.6	10069.7	11038	33754	15232.4	17362.2	3241	21543.3	39152	7362	511	482	23972.3	6986.67	0	16879.3	10018	931	40766
scs	10683.5	21543.1	20580.2	7390.4	0	9341.5	19933.9	10843.7	17620.8	3986.2	12485	21372.6	17231.8	18967	5289.43	6838.5	0	10577.2	7593.33	5720.8	20685.6	19032.3	15435.1	18025.5	12404.8	13892.5	18180.4	0	27791	16097.9	12239.3	6723.29	13359	17974.3	7018	10749.5	33186	3065.5	87	27639.5	8891.25	7197.5	16879.3	0	7972.67	19569.8	8935.5
sd	152	5970.8	1586.67	8358.75	0	21420.2	4314.4	5620	15463.6	851	155	9733.38	976	7846.2	5877	667.333	0	113	8991	1	5089.67	121	3941.5	10060	9779	374.667	13575.8	0	11411.2	24997.9	12950.2	12045.9	28919.4	10491.6	0	12588.3	8663	15974.5	0	10232.3	21141.1	14179.6	10018	7972.67	0	11278	12599
ss	0	3456	835	7625.4	0	26419.7	4317	261	0	332	11667	11188	2528.25	29790	5320.33	2961	0	0	5212.6	0	1718	0	6671.5	24335.2	23150.8	8459	26784.7	0	6579	14756.2	31677.5	17941.2	5949	15129.8	0	31	0	541	0	19379.4	17059.9	27898.8	931	19569.8	11278	0	0
sss	0	28335.8	8282	12737	0	13838.7	26713	1	27731	0	17807.8	26554.8	22773.5	0	15899.7	6067.33	2401	9900	3480	631	28468.8	0	22509	0	1394.5	10918	2836	0	33533.2	15064.7	13684	14166.7	20600.8	22457.5	0	14794	39961	6037	511	0	3771	3696.5	40766	8935.5	12599	0	0

## Sheet: Roosting 2 cm Day 2
	bat9530	bat9532	bat9533	bat9535	bat9536	bat9537	bat9538	bat9539	bat9540	bat9541	bat9542	bat9543	bat9545	bat9546	bat9547	bat9548	bat9549	bat9551	bat9553	bat9592	bat9593	bat9594	bat9595	bat9596	c	cc	ccc	ccs	cd	cs	d	d0071	dcd	dd	ddld	dr	ds	lds	no.band	r	rc	s	sc	scs	sd	ss	sss
bat9530	0	0	0	0	0	0	0	0	0	10.6736	0	0	0	0	0	0	0	10.6736	0	0	0	0	0	0	0	0	0	0	0	0	0	0	0	0	0	0	0	0	0	0	0	0	0	0	0	0	0
bat9532	0	0	4.39445	0	0	0	0	0	0	0	0	10.6736	10.0436	0	0	0	0	0	0	0	10.2482	0	0	0	0	0	0	0	0	0	0	10.2365	0	0	0	0	0	0	0	0	10.372	0	0	0	0	0	0
bat9533	0	4.39445	0	0	0	0	0	0	4.57471	0	9.2978	0	0	0	3.95124	0	0	0	0	0	0	0	0	0	0	0	0	0	4.06044	0	0	0	0	0	0	0	0	0	0	0	0	0	0	0	0	0	0
bat9535	0	0	0	0	0	0	10.6275	0	0	0	0	10.3377	10.6736	0	0	0	0	0	0	0	0	0	10.5836	0	0	10.5477	0	0	0	0	0	0	10.481	0	0	10.0582	0	0	0	10.5249	10.5775	0	0	0	0	8.50127	0
bat9536	0	0	0	0	0	0	0	0	0	0	8.02682	0	0	0	0	0	0	0	0	0	0	0	0	0	0	0	0	0	4.80402	0	0	0	0	0	0	0	0	0	0	0	0	0	0	0	0	0	0
bat9537	0	0	0	0	0	0	9.77252	0	0	0	0	10.3672	10.6736	0	0	0	0	0	0	0	10.4592	0	0	0	0	0	0	0	0	0	0	0	0	6.17794	0	0	0	0	0	4.52179	0	0	0	0	0	9.06589	0
bat9538	0	0	0	10.6275	0	9.77252	0	0	0	0	0	9.42891	0	0	0	0	0	0	0	0	9.77344	0	9.78053	0	0	8.73392	0	0	0	0	0	0	10.606	0	0	9.77372	0	0	0	9.33061	10.6496	0	0	0	0	9.06346	0
bat9539	0	0	0	0	0	0	0	0	0	0	0	0	0	0	0	0	0	0	0	7.09174	0	0	0	0	0	0	0	0	0	0	0	0	0	0	0	0	0	0	0	0	0	0	0	0	0	0	0
bat9540	0	0	4.57471	0	0	0	0	0	0	0	0	5.37528	0	0	7.69439	0	0	0	0	0	0	0	0	0	0	0	0	0	9.6322	0	0	0	0	9.61893	9.95887	0	0	0	0	0	0	0	0	0	0	0	0
bat9541	10.6736	0	0	0	0	0	0	0	0	0	0	0	0	0	0	10.5029	0	10.6736	0	9.48888	0	0	0	0	0	0	0	0	0	0	0	0	0	0	0	0	0	0	0	0	0	0	0	0	0	0	0
bat9542	0	0	9.2978	0	8.02682	0	0	0	0	0	0	0	0	0	9.79323	0	0	0	0	0	0	0	0	0	0	0	0	0	0	0	0	10.3532	0	0	0	0	0	0	0	0	0	0	0	5.11199	0	0	9.48182
bat9543	0	10.6736	0	10.3377	0	10.3672	9.42891	0	5.37528	0	0	0	10.3158	0	0	0	0	0	0	0	10.6257	0	10.3512	0	0	0	0	0	0	0	0	9.90818	0	0	0	0	0	0	0	9.62747	10.2311	0	0	0	0	0	0
bat9545	0	10.0436	0	10.6736	0	10.6736	0	0	0	0	0	10.3158	0	0	0	0	0	0	0	0	10.6568	0	10.4472	0	0	0	0	0	0	10.0138	0	0	10.608	0	0	0	0	0	0	0	10.6736	0	0	0	0	0	0
bat9546	0	0	0	0	0	0	0	0	0	0	0	0	0	0	0	0	0	0	0	0	0	0	0	0	0	0	0	0	0	0	0	0	0	0	0	0	0	0	0	0	0	0	0	0	0	0	0
bat9547	0	0	3.95124	0	0	0	0	0	7.69439	0	9.79323	0	0	0	0	8.47741	0	0	0	0	0	0	0	0	0	0	0	0	0	0	0	9.40771	0	0	0	0	0	0	0	0	0	0	0	0	0	0	0
bat9548	0	0	0	0	0	0	0	0	0	10.5029	0	0	0	0	8.47741	0	0	0	6.20456	0	0	10.5133	0	0	0	0	0	0	8.47866	0	0	8.4701	0	0	0	0	0	0	0	0	0	0	0	0	0	0	0
bat9549	0	0	0	0	0	0	0	0	0	0	0	0	0	0	0	0	0	0	0	0	0	0	0	0	0	0	0	0	0	0	0	0	0	3.97029	0	0	0	0	0	0	0	0	0	0	0	0	0
bat9551	10.6736	0	0	0	0	0	0	0	0	10.6736	0	0	0	0	0	0	0	0	0	0	0	0	0	0	0	0	0	0	0	0	0	0	0	0	0	0	0	0	0	0	0	0	0	0	0	0	0
bat9553	0	0	0	0	0	0	0	0	0	0	0	0	0	0	0	6.20456	0	0	0	10.452	0	0	0	0	0	0	0	0	0	0	0	0	0	0	0	0	0	0	0	0	0	0	0	0	0	0	0
bat9592	0	0	0	0	0	0	0	7.09174	0	9.48888	0	0	0	0	0	0	0	0	10.452	0	0	10.6397	0	0	0	0	0	0	0	0	0	0	0	0	0	0	0	0	0	0	0	0	0	0	0	0	0
bat9593	0	10.2482	0	0	0	10.4592	9.77344	0	0	0	0	10.6257	10.6568	0	0	0	0	0	0	0	0	0	9.88487	0	0	0	0	0	0	0	0	0	0	9.06416	0	0	0	0	0	0	0	0	0	0	0	8.79936	0
bat9594	0	0	0	0	0	0	0	0	0	0	0	0	0	0	0	10.5133	0	0	0	10.6397	0	0	0	0	0	0	0	0	0	0	0	7.87093	0	0	0	0	0	0	0	0	0	0	0	0	0	0	0
bat9595	0	0	0	10.5836	0	0	9.78053	0	0	0	0	10.3512	10.4472	0	0	0	0	0	0	0	9.88487	0	0	0	0	10.5607	0	0	0	9.57637	0	9.20019	10.4064	9.04239	0	0	0	0	0	0	10.5027	0	0	0	0	0	0
bat9596	0	0	0	0	0	0	0	0	0	0	0	0	0	0	0	0	0	0	0	0	0	0	0	0	0	0	0	0	0	0	0	0	0	6.77079	0	0	0	0	0	0	0	0	0	9.35928	0	0	0
c	0	0	0	0	0	0	0	0	0	0	0	0	0	0	0	0	0	0	0	0	0	0	0	0	0	0	0	0	0	0	0	0	0	0	0	0	0	8.26411	0	0	0	0	0	0	0	0	0
cc	0	0	0	10.5477	0	0	8.73392	0	0	0	0	0	0	0	0	0	0	0	0	0	0	0	10.5607	0	0	0	0	0	0	0	0	0	0	0	0	9.97994	0	0	0	6.62672	0	0	0	0	0	0	0
ccc	0	0	0	0	0	0	0	0	0	0	0	0	0	0	0	0	0	0	0	0	0	0	0	0	0	0	0	0	0	0	0	0	0	9.43236	0	0	0	0	0	0	0	0	0	0	0	8.0824	0
ccs	0	0	0	0	0	0	0	0	0	0	0	0	0	0	0	0	0	0	0	0	0	0	0	0	0	0	0	0	0	0	0	0	0	0	0	0	0	0	0	0	0	0	0	0	0	0	0
cd	0	0	4.06044	0	4.80402	0	0	0	9.6322	0	0	0	0	0	0	8.47866	0	0	0	0	0	0	0	0	0	0	0	0	0	0	0	0	0	8.00837	0	0	0	0	0	0	0	9.86178	0	0	0	9.8128	0
cs	0	0	0	0	0	0	0	0	0	0	0	0	10.0138	0	0	0	0	0	0	0	0	0	9.57637	0	0	0	0	0	0	0	8.96992	0	8.93814	0	0	0	0	0	0	0	0	0	0	0	0	0	0
d	0	0	0	0	0	0	0	0	0	0	0	0	0	0	0	0	0	0	0	0	0	0	0	0	0	0	0	0	0	8.96992	0	0	10.239	2.99573	0	0	0	0	8.29779	0	0	0	0	0	0	0	0
d0071	0	10.2365	0	0	0	0	0	0	0	0	10.3532	9.90818	0	0	9.40771	8.4701	0	0	0	0	0	7.87093	9.20019	0	0	0	0	0	0	0	0	0	0	0	0	0	0	0	0	0	0	0	0	0	0	0	10.0055
dcd	0	0	0	10.481	0	0	10.606	0	0	0	0	0	10.608	0	0	0	0	0	0	0	0	0	10.4064	0	0	0	0	0	0	8.93814	10.239	0	0	3.71357	0	7.69939	0	0	0	0	10.6081	0	0	0	0	0	0
dd	0	0	0	0	0	6.17794	0	0	9.61893	0	0	0	0	0	0	0	3.97029	0	0	0	9.06416	0	9.04239	6.77079	0	0	9.43236	0	8.00837	0	2.99573	0	3.71357	0	9.62951	0	0	0	0	6.10925	0	6.17794	8.89151	0	0	8.74799	0
ddld	0	0	0	0	0	0	0	0	9.95887	0	0	0	0	0	0	0	0	0	0	0	0	0	0	0	0	0	0	0	0	0	0	0	0	9.62951	0	0	0	0	0	0	0	0	8.08395	0	0	0	0
dr	0	0	0	10.0582	0	0	9.77372	0	0	0	0	0	0	0	0	0	0	0	0	0	0	0	0	0	0	9.97994	0	0	0	0	0	0	7.69939	0	0	0	0	6.53959	0	0	9.37518	0	0	0	0	0	9.06404
ds	0	0	0	0	0	0	0	0	0	0	0	0	0	0	0	0	0	0	0	0	0	0	0	0	0	0	0	0	0	0	0	0	0	0	0	0	0	0	0	0	0	0	0	0	0	0	0
lds	0	0	0	0	0	0	0	0	0	0	0	0	0	0	0	0	0	0	0	0	0	0	0	0	8.26411	0	0	0	0	0	0	0	0	0	0	6.53959	0	0	0	0	0	0	0	0	0	0	0
no.band	0	0	0	0	0	0	0	0	0	0	0	0	0	0	0	0	0	0	0	0	0	0	0	0	0	0	0	0	0	0	8.29779	0	0	0	0	0	0	0	0	0	0	0	0	0	0	0	0
r	0	0	0	10.5249	0	4.52179	9.33061	0	0	0	0	9.62747	0	0	0	0	0	0	0	0	0	0	0	0	0	6.62672	0	0	0	0	0	0	0	6.10925	0	0	0	0	0	0	10.4088	0	0	0	0	0	0
rc	0	10.372	0	10.5775	0	0	10.6496	0	0	0	0	10.2311	10.6736	0	0	0	0	0	0	0	0	0	10.5027	0	0	0	0	0	0	0	0	0	10.6081	0	0	9.37518	0	0	0	10.4088	0	0	0	0	0	0	0
s	0	0	0	0	0	0	0	0	0	0	0	0	0	0	0	0	0	0	0	0	0	0	0	0	0	0	0	0	9.86178	0	0	0	0	6.17794	0	0	0	0	0	0	0	0	0	0	0	0	0
sc	0	0	0	0	0	0	0	0	0	0	0	0	0	0	0	0	0	0	0	0	0	0	0	0	0	0	0	0	0	0	0	0	0	8.89151	8.08395	0	0	0	0	0	0	0	0	0	0	0	10.672
scs	0	0	0	0	0	0	0	0	0	0	5.11199	0	0	0	0	0	0	0	0	0	0	0	0	9.35928	0	0	0	0	0	0	0	0	0	0	0	0	0	0	0	0	0	0	0	0	0	0	0
sd	0	0	0	0	0	0	0	0	0	0	0	0	0	0	0	0	0	0	0	0	0	0	0	0	0	0	0	0	0	0	0	0	0	0	0	0	0	0	0	0	0	0	0	0	0	0	0
ss	0	0	0	8.50127	0	9.06589	9.06346	0	0	0	0	0	0	0	0	0	0	0	0	0	8.79936	0	0	0	0	0	8.0824	0	9.8128	0	0	0	0	8.74799	0	0	0	0	0	0	0	0	0	0	0	0	0
sss	0	0	0	0	0	0	0	0	0	0	9.48182	0	0	0	0	0	0	0	0	0	0	0	0	0	0	0	0	0	0	0	0	10.0055	0	0	0	9.06404	0	0	0	0	0	0	10.672	0	0	0	0

## Sheet: Roosting 2 cm Day 4
	bat9530	bat9532	bat9533	bat9535	bat9536	bat9537	bat9538	bat9539	bat9540	bat9541	bat9542	bat9543	bat9545	bat9546	bat9547	bat9548	bat9549	bat9551	bat9553	bat9592	bat9593	bat9594	bat9595	bat9596	c	cc	ccc	ccs	cd	cs	d	d0071	dcd	dd	ddld	dr	ds	lds	no.band	r	rc	s	sc	scs	sd	ss	sss
bat9530	0	0	0	0	0	0	0	0	0	0	0	0	0	0	0	10.1698	0	9.51148	9.75887	10.5216	0	10.6587	0	0	0	0	0	0	0	0	10.6736	0	0	0	0	0	0	0	0	0	0	0	0	0	0	0	0
bat9532	0	0	0	0	0	0	0	0	9.81017	0	9.10053	0	9.81717	0	0	0	0	0	0	0	10.1125	0	0	0	0	0	0	0	0	0	0	0	0	0	0	0	0	0	0	0	0	0	0	10.6736	0	0	0
bat9533	0	0	0	0	0	0	0	0	10.05	0	9.87308	0	0	0	8.20412	0	0	0	0	0	0	0	0	0	0	0	0	0	10.0484	0	0	0	0	0	0	0	0	0	0	0	0	0	0	0	0	0	0
bat9535	0	0	0	0	0	0	0	0	0	8.14642	0	0	0	0	0	0	0	0	0	0	0	0	0	10.5985	0	0	0	0	0	0	0	0	0	0	0	0	0	0	0	0	0	0	0	0	0	0	0
bat9536	0	0	0	0	0	0	0	0	0	0	0	0	0	0	0	0	0	0	0	0	0	0	0	0	0	0	0	0	0	0	0	0	0	0	0	0	0	0	0	7.22111	0	0	0	0	0	0	0
bat9537	0	0	0	0	0	0	0	0	0	0	0	6.83733	0	0	0	0	0	0	8.93643	0	0	0	0	0	9.98484	0	9.8366	0	0	0	0	0	0	7.21229	10.347	0	0	0	0	0	10.3413	9.63023	0	0	0	10.5738	0
bat9538	0	0	0	0	0	0	0	0	0	0	0	10.5715	10.0828	0	0	0	0	0	0	0	0	0	10.6736	0	0	6.29527	0	0	0	0	0	0	0	0	0	0	0	0	0	0	0	0	0	0	0	0	0
bat9539	0	0	0	0	0	0	0	0	0	0	0	0	0	0	0	0	0	10.356	0	0	0	8.87445	0	0	0	0	0	0	0	0	0	0	0	0	0	0	0	0	0	0	0	0	0	0	0	0	0
bat9540	0	9.81017	10.05	0	0	0	0	0	0	0	10.0435	0	0	0	8.20985	0	0	0	0	0	0	0	0	0	0	0	0	0	10.5043	0	0	0	10.0918	0	0	0	0	0	0	0	0	9.7255	0	0	9.72609	0	9.24465
bat9541	0	0	0	8.14642	0	0	0	0	0	0	0	0	0	0	0	9.47409	0	0	0	9.3091	0	0	0	0	0	10.4313	0	0	0	0	10.0112	0	0	0	0	0	0	0	0	0	0	0	0	0	0	0	0
bat9542	0	9.10053	9.87308	0	0	0	0	0	10.0435	0	0	0	0	0	8.24853	0	0	5.48894	0	0	0	0	0	0	0	2.19722	0	0	0	0	0	0	0	0	0	0	0	0	0	4.52179	0	0	0	0	0	0	9.09381
bat9543	0	0	0	0	0	6.83733	10.5715	0	0	0	0	0	0	0	0	0	0	0	0	0	10.5773	0	10.5983	0	0	6.34914	0	0	0	0	0	0	0	0	0	0	0	0	0	0	0	0	0	0	0	0	0
bat9545	0	9.81717	0	0	0	0	10.0828	0	0	0	0	0	0	0	0	0	0	0	0	0	10.6736	0	0	0	0	0	0	0	0	0	0	0	0	0	0	0	0	0	0	0	0	0	0	0	0	0	9.37941
bat9546	0	0	0	0	0	0	0	0	0	0	0	0	0	0	0	0	0	0	0	0	0	0	0	0	0	0	0	0	0	0	0	0	0	0	0	0	0	0	0	0	0	0	0	0	0	0	0
bat9547	0	0	8.20412	0	0	0	0	0	8.20985	0	8.24853	0	0	0	0	0	0	0	0	0	0	0	0	0	10.0729	0	9.51687	0	0	9.48501	0	7.82084	0	0	0	0	0	0	0	0	0	0	0	0	0	0	0
bat9548	10.1698	0	0	0	0	0	0	0	0	9.47409	0	0	0	0	0	0	0	0	0	0	0	10.369	0	9.16993	0	0	0	0	9.63561	0	10.1717	0	0	0	0	0	0	0	0	0	0	0	0	0	0	0	8.19616
bat9549	0	0	0	0	0	0	0	0	0	0	0	0	0	0	0	0	0	0	0	0	0	0	0	0	0	0	0	0	0	0	0	0	0	0	0	0	0	0	0	0	0	0	0	0	0	0	0
bat9551	9.51148	0	0	0	0	0	0	10.356	0	0	5.48894	0	0	0	0	0	0	0	0	10.2548	0	10.4044	0	0	0	0	0	0	8.84188	0	9.98585	0	0	0	0	0	0	0	0	0	0	0	0	0	0	0	0
bat9553	9.75887	0	0	0	0	8.93643	0	0	0	0	0	0	0	0	0	0	0	0	0	0	0	9.72005	0	0	0	0	9.35201	0	0	0	0	0	0	0	0	0	8.6742	0	0	0	0	0	0	0	0	0	0
bat9592	10.5216	0	0	0	0	0	0	0	0	9.3091	0	0	0	0	0	0	0	10.2548	0	0	0	10.6695	0	0	0	0	0	0	0	0	8.10953	0	0	0	0	0	0	0	0	0	0	0	0	0	0	0	0
bat9593	0	10.1125	0	0	0	0	0	0	0	0	0	10.5773	10.6736	0	0	0	0	0	0	0	0	0	0	0	0	0	0	0	0	0	0	0	0	10.5036	0	0	10.3724	0	0	0	0	0	0	10.2356	0	0	0
bat9594	10.6587	0	0	0	0	0	0	8.87445	0	0	0	0	0	0	0	10.369	0	10.4044	9.72005	10.6695	0	0	0	0	0	0	0	0	0	0	0	0	0	0	0	0	0	0	0	0	0	0	0	0	0	0	0
bat9595	0	0	0	0	0	0	10.6736	0	0	0	0	10.5983	0	0	0	0	0	0	0	0	0	0	0	0	0	0	0	0	0	0	0	0	0	0	0	0	0	0	0	0	0	0	0	10.236	0	0	0
bat9596	0	0	0	10.5985	0	0	0	0	0	0	0	0	0	0	0	9.16993	0	0	0	0	0	0	0	0	0	0	0	0	0	0	0	0	0	0	0	0	0	0	0	0	0	0	0	0	0	0	0
c	0	0	0	0	0	9.98484	0	0	0	0	0	0	0	0	10.0729	0	0	0	0	0	0	0	0	0	0	0	10.461	0	0	9.48881	0	0	0	8.81418	7.25276	0	0	0	0	0	9.07681	8.78646	0	0	0	8.64822	0
cc	0	0	0	0	0	0	6.29527	0	0	10.4313	2.19722	6.34914	0	0	0	0	0	0	0	0	0	0	0	0	0	0	0	0	0	0	10.3138	0	0	0	0	0	0	0	0	0	0	0	0	0	0	0	0
ccc	0	0	0	0	0	9.8366	0	0	0	0	0	0	0	0	9.51687	0	0	0	9.35201	0	0	0	0	0	10.461	0	0	0	0	9.47055	0	0	0	8.81418	8.66389	0	0	0	0	0	10.4216	7.62364	0	0	0	9.27603	0
ccs	0	0	0	0	0	0	0	0	0	0	0	0	0	0	0	0	0	0	0	0	0	0	0	0	0	0	0	0	0	0	0	0	0	0	0	0	0	0	0	0	0	0	10.3373	0	0	0	0
cd	0	0	10.0484	0	0	0	0	0	10.5043	0	0	0	0	0	0	9.63561	0	8.84188	0	0	0	0	0	0	0	0	0	0	0	0	0	6.62274	0	0	0	0	0	0	0	0	0	0	0	0	0	0	10.2089
cs	0	0	0	0	0	0	0	0	0	0	0	0	0	0	9.48501	0	0	0	0	0	0	0	0	0	9.48881	0	9.47055	0	0	0	0	0	0	8.59119	0	0	10.1163	0	0	0	9.46583	0	0	0	0	0	0
d	10.6736	0	0	0	0	0	0	0	0	10.0112	0	0	0	0	0	10.1717	0	9.98585	0	8.10953	0	0	0	0	0	10.3138	0	0	0	0	0	0	0	0	0	0	0	0	0	0	0	0	0	0	0	0	0
d0071	0	0	0	0	0	0	0	0	0	0	0	0	0	0	7.82084	0	0	0	0	0	0	0	0	0	0	0	0	0	6.62274	0	0	0	0	6.88141	0	0	7.02108	0	0	0	0	0	0	0	0	0	0
dcd	0	0	0	0	0	0	0	0	10.0918	0	0	0	0	0	0	0	0	0	0	0	0	0	0	0	0	0	0	0	0	0	0	0	0	0	0	0	8.50086	0	0	0	0	0	0	0	10.6712	0	0
dd	0	0	0	0	0	7.21229	0	0	0	0	0	0	0	0	0	0	0	0	0	0	10.5036	0	0	0	8.81418	0	8.81418	0	0	8.59119	0	6.88141	0	0	8.81433	0	10.1385	0	0	0	8.81641	8.81433	0	0	0	7.90175	9.84358
ddld	0	0	0	0	0	10.347	0	0	0	0	0	0	0	0	0	0	0	0	0	0	0	0	0	0	7.25276	0	8.66389	0	0	0	0	0	0	8.81433	0	0	0	0	0	0	10.0819	9.66694	0	0	0	0	0
dr	0	0	0	0	0	0	0	0	0	0	0	0	0	0	0	0	0	0	0	0	0	0	0	0	0	0	0	0	0	0	0	0	0	0	0	0	0	10.6736	0	0	0	0	0	0	0	0	0
ds	0	0	0	0	0	0	0	0	0	0	0	0	0	0	0	0	0	0	8.6742	0	10.3724	0	0	0	0	0	0	0	0	10.1163	0	7.02108	8.50086	10.1385	0	0	0	0	0	0	0	0	0	0	0	0	9.19594
lds	0	0	0	0	0	0	0	0	0	0	0	0	0	0	0	0	0	0	0	0	0	0	0	0	0	0	0	0	0	0	0	0	0	0	0	10.6736	0	0	0	0	0	0	0	0	0	0	0
no.band	0	0	0	0	0	0	0	0	0	0	0	0	0	0	0	0	0	0	0	0	0	0	0	0	0	0	0	0	0	0	0	0	0	0	0	0	0	0	0	0	0	0	0	0	0	0	0
r	0	0	0	0	7.22111	0	0	0	0	0	4.52179	0	0	0	0	0	0	0	0	0	0	0	0	0	0	0	0	0	0	0	0	0	0	0	0	0	0	0	0	0	0	0	0	0	0	0	0
rc	0	0	0	0	0	10.3413	0	0	0	0	0	0	0	0	0	0	0	0	0	0	0	0	0	0	9.07681	0	10.4216	0	0	9.46583	0	0	0	8.81641	10.0819	0	0	0	0	0	0	9.17004	0	0	0	10.0591	0
s	0	0	0	0	0	9.63023	0	0	9.7255	0	0	0	0	0	0	0	0	0	0	0	0	0	0	0	8.78646	0	7.62364	0	0	0	0	0	0	8.81433	9.66694	0	0	0	0	0	9.17004	0	0	0	0	9.63613	0
sc	0	0	0	0	0	0	0	0	0	0	0	0	0	0	0	0	0	0	0	0	0	0	0	0	0	0	0	10.3373	0	0	0	0	0	0	0	0	0	0	0	0	0	0	0	0	0	0	0
scs	0	10.6736	0	0	0	0	0	0	0	0	0	0	0	0	0	0	0	0	0	0	10.2356	0	10.236	0	0	0	0	0	0	0	0	0	0	0	0	0	0	0	0	0	0	0	0	0	0	0	0
sd	0	0	0	0	0	0	0	0	9.72609	0	0	0	0	0	0	0	0	0	0	0	0	0	0	0	0	0	0	0	0	0	0	0	10.6712	0	0	0	0	0	0	0	0	0	0	0	0	0	0
ss	0	0	0	0	0	10.5738	0	0	0	0	0	0	0	0	0	0	0	0	0	0	0	0	0	0	8.64822	0	9.27603	0	0	0	0	0	0	7.90175	0	0	0	0	0	0	10.0591	9.63613	0	0	0	0	0
sss	0	0	0	0	0	0	0	0	9.24465	0	9.09381	0	9.37941	0	0	8.19616	0	0	0	0	0	0	0	0	0	0	0	0	10.2089	0	0	0	0	9.84358	0	0	9.19594	0	0	0	0	0	0	0	0	0	0

## Sheet: Roosting 2 cm Day 10
	bat9530	bat9532	bat9533	bat9535	bat9536	bat9537	bat9538	bat9539	bat9540	bat9541	bat9542	bat9543	bat9545	bat9546	bat9547	bat9548	bat9549	bat9551	bat9553	bat9592	bat9593	bat9594	bat9595	bat9596	c	cc	ccc	ccs	cd	cs	d	d0071	dcd	dd	ddld	dr	ds	lds	no.band	r	rc	s	sc	scs	sd	ss	sss
bat9530	0	0	0	0	0	0	0	0	0	0	0	0	0	0	0	0	0	9.82499	0	9.9362	0	0	0	0	0	0	0	0	0	0	0	0	0	0	0	0	0	0	0	0	0	0	0	0	0	0	0
bat9532	0	0	0	0	0	0	0	0	0	0	0	9.73092	9.47624	0	0	0	0	0	0	0	9.5872	0	0	0	0	0	0	0	0	0	0	0	0	0	0	0	0	0	0	0	0	0	0	0	0	0	0
bat9533	0	0	0	0	0	0	0	0	0	0	0	0	0	0	0	0	0	0	0	0	0	0	0	0	9.00381	8.70251	0	0	0	0	0	0	0	0	0	0	0	0	0	0	0	0	0	0	0	0	0
bat9535	0	0	0	0	0	0	0	0	0	0	0	0	0	0	0	0	0	0	0	0	0	0	0	6.37843	0	0	0	0	0	0	0	0	0	0	0	0	0	0	0	0	0	0	0	0	0	0	0
bat9536	0	0	0	0	0	0	0	0	0	0	0	0	0	0	0	0	0	0	0	0	0	0	0	0	0	0	0	0	0	0	0	0	0	0	0	0	0	0	0	0	0	0	0	0	0	0	0
bat9537	0	0	0	0	0	0	0	0	0	0	0	0	0	9.82038	0	0	0	0	0	0	0	0	0	0	0	0	0	0	0	0	9.7744	0	0	0	0	0	0	0	0	0	0	0	0	0	0	0	0
bat9538	0	0	0	0	0	0	0	0	0	0	0	9.50792	9.7691	0	0	0	0	0	0	0	0	0	8.51419	0	0	0	0	0	0	0	0	0	0	0	0	0	0	0	0	0	0	0	0	0	0	0	0
bat9539	0	0	0	0	0	0	0	0	0	0	0	0	0	0	0	0	0	0	0	0	0	0	0	0	0	0	0	0	0	0	0	0	0	0	0	0	0	0	0	0	0	0	0	0	0	0	0
bat9540	0	0	0	0	0	0	0	0	0	0	0	0	0	0	0	0	0	0	0	0	0	0	0	0	0	0	0	0	0	0	0	0	0	0	0	0	0	0	0	0	0	0	0	0	0	0	0
bat9541	0	0	0	0	0	0	0	0	0	0	0	0	0	0	0	0	0	9.81406	0	0	0	0	0	0	0	0	0	0	0	0	0	0	0	0	0	0	0	0	0	0	0	0	0	0	0	0	0
bat9542	0	0	0	0	0	0	0	0	0	0	0	0	0	0	9.60252	0	0	0	0	0	0	0	0	0	0	0	0	0	0	0	0	0	0	0	0	0	0	0	0	0	0	0	0	0	0	0	0
bat9543	0	9.73092	0	0	0	0	9.50792	0	0	0	0	0	0	0	0	0	0	0	0	0	0	9.73767	8.49597	0	0	0	0	0	0	0	0	0	0	0	0	0	0	0	0	0	0	0	0	0	0	0	0
bat9545	0	9.47624	0	0	0	0	9.7691	0	0	0	0	0	0	0	0	0	0	0	0	0	9.70363	0	0	0	0	0	0	0	0	0	0	0	0	0	0	0	0	0	0	0	0	0	0	0	0	0	0
bat9546	0	0	0	0	0	9.82038	0	0	0	0	0	0	0	0	0	0	0	0	0	0	0	0	0	9.70552	0	0	9.82439	0	0	0	0	0	0	9.85477	0	0	0	0	0	0	0	9.8239	0	0	0	9.66447	0
bat9547	0	0	0	0	0	0	0	0	0	0	9.60252	0	0	0	0	0	0	0	0	0	0	0	0	0	0	0	0	0	0	0	0	0	0	0	0	0	0	0	0	0	0	0	0	0	0	0	0
bat9548	0	0	0	0	0	0	0	0	0	0	0	0	0	0	0	0	0	0	0	0	0	0	0	0	0	0	0	0	0	0	0	0	0	0	0	0	0	0	0	0	0	0	0	0	0	0	0
bat9549	0	0	0	0	0	0	0	0	0	0	0	0	0	0	0	0	0	0	0	0	0	0	0	0	0	0	0	0	0	0	0	0	0	0	0	0	0	0	0	0	0	0	0	0	0	0	0
bat9551	9.82499	0	0	0	0	0	0	0	0	9.81406	0	0	0	0	0	0	0	0	0	9.81722	0	0	0	0	0	0	0	0	0	0	0	0	0	0	0	0	0	0	0	0	0	0	0	0	0	0	0
bat9553	0	0	0	0	0	0	0	0	0	0	0	0	0	0	0	0	0	0	0	0	0	0	0	0	0	0	0	0	0	0	0	0	0	0	0	0	0	0	0	0	0	0	0	0	0	0	0
bat9592	9.9362	0	0	0	0	0	0	0	0	0	0	0	0	0	0	0	0	9.81722	0	0	0	0	0	0	0	0	0	0	0	0	0	0	0	0	0	0	0	0	0	0	0	0	0	0	0	0	0
bat9593	0	9.5872	0	0	0	0	0	0	0	0	0	0	9.70363	0	0	0	0	0	0	0	0	0	0	0	0	0	0	0	0	0	0	0	0	0	0	0	0	0	0	0	0	0	0	0	0	0	0
bat9594	0	0	0	0	0	0	0	0	0	0	0	9.73767	0	0	0	0	0	0	0	0	0	0	0	0	0	0	0	0	0	0	0	0	0	0	0	0	0	0	0	0	0	0	0	0	0	0	0
bat9595	0	0	0	0	0	0	8.51419	0	0	0	0	8.49597	0	0	0	0	0	0	0	0	0	0	0	0	0	0	0	0	0	0	0	0	0	0	0	0	0	0	0	0	7.9697	0	0	0	0	0	0
bat9596	0	0	0	6.37843	0	0	0	0	0	0	0	0	0	9.70552	0	0	0	0	0	0	0	0	0	0	0	0	0	0	0	0	0	0	0	9.69646	0	0	0	0	0	0	0	9.78448	0	0	0	9.7501	0
c	0	0	9.00381	0	0	0	0	0	0	0	0	0	0	0	0	0	0	0	0	0	0	0	0	0	0	9.00688	0	0	0	0	0	0	0	0	0	0	0	0	0	0	0	0	0	0	0	0	0
cc	0	0	8.70251	0	0	0	0	0	0	0	0	0	0	0	0	0	0	0	0	0	0	0	0	0	9.00688	0	0	0	0	0	0	0	0	0	0	0	0	0	0	0	0	0	0	0	0	0	0
ccc	0	0	0	0	0	0	0	0	0	0	0	0	0	9.82439	0	0	0	0	0	0	0	0	0	0	0	0	0	0	0	0	0	0	0	9.82244	0	0	0	0	0	0	0	9.7711	0	0	0	8.93511	0
ccs	0	0	0	0	0	0	0	0	0	0	0	0	0	0	0	0	0	0	0	0	0	0	0	0	0	0	0	0	0	0	0	0	0	0	0	0	0	0	0	0	0	0	0	0	0	0	0
cd	0	0	0	0	0	0	0	0	0	0	0	0	0	0	0	0	0	0	0	0	0	0	0	0	0	0	0	0	0	0	0	0	0	0	0	0	0	0	0	0	0	0	9.64976	0	0	0	0
cs	0	0	0	0	0	0	0	0	0	0	0	0	0	0	0	0	0	0	0	0	0	0	0	0	0	0	0	0	0	0	0	0	0	0	0	0	0	0	0	0	0	0	0	0	0	0	0
d	0	0	0	0	0	9.7744	0	0	0	0	0	0	0	0	0	0	0	0	0	0	0	0	0	0	0	0	0	0	0	0	0	9.44113	0	0	0	0	0	0	0	0	0	0	0	7.16395	0	0	0
d0071	0	0	0	0	0	0	0	0	0	0	0	0	0	0	0	0	0	0	0	0	0	0	0	0	0	0	0	0	0	0	9.44113	0	0	0	0	0	0	0	0	0	0	0	0	0	0	0	0
dcd	0	0	0	0	0	0	0	0	0	0	0	0	0	0	0	0	0	0	0	0	0	0	0	0	0	0	0	0	0	0	0	0	0	0	0	0	0	0	0	0	0	0	0	0	0	0	0
dd	0	0	0	0	0	0	0	0	0	0	0	0	0	9.85477	0	0	0	0	0	0	0	0	0	9.69646	0	0	9.82244	0	0	0	0	0	0	0	0	0	0	0	0	0	7.29777	0	0	0	0	9.66078	0
ddld	0	0	0	0	0	0	0	0	0	0	0	0	0	0	0	0	0	0	0	0	0	0	0	0	0	0	0	0	0	0	0	0	0	0	0	0	0	0	0	0	0	0	0	0	0	0	0
dr	0	0	0	0	0	0	0	0	0	0	0	0	0	0	0	0	0	0	0	0	0	0	0	0	0	0	0	0	0	0	0	0	0	0	0	0	0	0	0	0	0	0	0	0	0	0	0
ds	0	0	0	0	0	0	0	0	0	0	0	0	0	0	0	0	0	0	0	0	0	0	0	0	0	0	0	0	0	0	0	0	0	0	0	0	0	0	0	0	0	0	0	0	0	0	0
lds	0	0	0	0	0	0	0	0	0	0	0	0	0	0	0	0	0	0	0	0	0	0	0	0	0	0	0	0	0	0	0	0	0	0	0	0	0	0	0	0	0	0	0	0	0	0	0
no.band	0	0	0	0	0	0	0	0	0	0	0	0	0	0	0	0	0	0	0	0	0	0	0	0	0	0	0	0	0	0	0	0	0	0	0	0	0	0	0	0	0	0	0	0	0	0	0
r	0	0	0	0	0	0	0	0	0	0	0	0	0	0	0	0	0	0	0	0	0	0	0	0	0	0	0	0	0	0	0	0	0	0	0	0	0	0	0	0	0	0	0	0	0	0	0
rc	0	0	0	0	0	0	0	0	0	0	0	0	0	0	0	0	0	0	0	0	0	0	7.9697	0	0	0	0	0	0	0	0	0	0	7.29777	0	0	0	0	0	0	0	0	9.63613	0	0	0	0
s	0	0	0	0	0	0	0	0	0	0	0	0	0	9.8239	0	0	0	0	0	0	0	0	0	9.78448	0	0	9.7711	0	0	0	0	0	0	0	0	0	0	0	0	0	0	0	0	0	0	0	0
sc	0	0	0	0	0	0	0	0	0	0	0	0	0	0	0	0	0	0	0	0	0	0	0	0	0	0	0	0	9.64976	0	0	0	0	0	0	0	0	0	0	0	9.63613	0	0	0	0	0	0
scs	0	0	0	0	0	0	0	0	0	0	0	0	0	0	0	0	0	0	0	0	0	0	0	0	0	0	0	0	0	0	7.16395	0	0	0	0	0	0	0	0	0	0	0	0	0	0	0	0
sd	0	0	0	0	0	0	0	0	0	0	0	0	0	0	0	0	0	0	0	0	0	0	0	0	0	0	0	0	0	0	0	0	0	0	0	0	0	0	0	0	0	0	0	0	0	0	0
ss	0	0	0	0	0	0	0	0	0	0	0	0	0	9.66447	0	0	0	0	0	0	0	0	0	9.7501	0	0	8.93511	0	0	0	0	0	0	9.66078	0	0	0	0	0	0	0	0	0	0	0	0	0
sss	0	0	0	0	0	0	0	0	0	0	0	0	0	0	0	0	0	0	0	0	0	0	0	0	0	0	0	0	0	0	0	0	0	0	0	0	0	0	0	0	0	0	0	0	0	0	0

## Sheet: Roosting 2 cm All Days
	bat9530	bat9532	bat9533	bat9535	bat9536	bat9537	bat9538	bat9539	bat9540	bat9541	bat9542	bat9543	bat9545	bat9546	bat9547	bat9548	bat9549	bat9551	bat9553	bat9592	bat9593	bat9594	bat9595	bat9596	c	cc	ccc	ccs	cd	cs	d	d0071	dcd	dd	ddld	dr	ds	lds	no.band	r	rc	s	sc	scs	sd	ss	sss
bat9530	0	0	0	0	0	0	0	17965	0	25796.2	0	0	0	0	0	32096	0	34104.2	20335	35688.8	0	30552	0	0	0	0	0	0	0	0	29561.8	0	0	0	0	0	0	0	0	0	0	0	0	0	0	0	0
bat9532	0	0	24617.3	0	0	0	0	0	18217	7469	6212	24637.5	23433.3	0	0	140	0	0	0	0	30634	17902	22305.5	0	0	0	0	0	0	20329	0	19843.5	0	0	0	23622	0	0	0	0	31952	0	7949	33583.3	0	0	0
bat9533	0	24617.3	0	0	0	0	0	0	9615.5	1700	13523	0	0	0	12734	3341	0	0	0	0	4156	0	0	0	8133	6017	0	0	15121.7	0	0	1804	0	0	0	0	790	0	0	0	0	0	16588	0	0	0	0
bat9535	0	0	0	0	0	9973	25353.6	0	0	3450	0	19411.5	19175.3	14388.5	1037	0	0	0	0	0	0	0	32361.7	18566	2682	38090	10390.7	0	0	0	3479	0	35630	8743	0	23346	0	0	0	18630.5	20962	808	0	795	0	5334.67	0
bat9536	0	0	0	0	0	0	0	0	0	2956	3061	0	0	0	0	0	0	0	0	0	0	0	0	0	0	0	0	0	121	0	0	0	0	0	0	0	0	0	0	22283.5	0	0	0	0	0	0	0
bat9537	0	0	0	9973	0	0	29698.5	6239	0	0	0	22274	43200	22925.4	0	0	0	0	17959.8	0	34386	0	39873	7431	23849.7	0	12290	0	0	19335	13933.5	1291	0	7611.5	27964.5	0	0	0	0	5386.5	24518	16490.2	0	0	0	21382.2	0
bat9538	0	0	0	25353.6	0	29698.5	0	0	0	0	0	23757.9	32814	0	0	0	0	0	0	0	31463.5	0	32917.3	0	0	13527.3	0	0	0	0	0	0	40377	1180	0	13807	34772	0	0	5654	42176	0	0	241	0	8633	35451
bat9539	17965	0	0	0	0	6239	0	0	0	0	0	0	0	0	0	32931	0	30284.3	7890	3796	0	14053	0	0	0	0	3065	0	0	0	0	0	0	0	0	0	0	0	0	0	0	0	0	0	901	0	0
bat9540	0	18217	9615.5	0	0	0	0	0	0	631	10905.3	11397	0	0	19969.5	0	0	0	0	0	0	0	0	0	0	0	0	0	21308	16837.5	0	0	22701.5	15046	21138	880	0	0	0	0	0	16738	0	0	16748	0	10348
bat9541	25796.2	7469	1700	3450	2956	0	0	0	631	0	1636	0	1	0	4934.67	16775.3	0	26278.7	0	13693.2	0	0	0	4284	0	21754.8	0	0	2924.5	0	34259.3	0	2670	123	0	7609	0	0	0	3750.5	0	0	0	0	0	331	0
bat9542	0	6212	13523	0	3061	0	0	0	10905.3	1636	0	8951	0	0	10043.4	0	0	241	0	0	24228	0	0	0	0	335.667	0	0	5025.67	0	0	21438.5	0	0	0	0	0	0	0	91	0	0	2701	165	0	0	11008.5
bat9543	0	24637.5	0	19411.5	0	22274	23757.9	0	11397	0	8951	0	16258.2	0	3520	0	6425	0	4659	0	27991	16943	19555.2	0	97	18568	0	0	0	5194	0	11412	22425.5	27465.5	0	0	0	0	0	15175	22815.5	0	0	0	0	0	0
bat9545	0	23433.3	0	19175.3	0	43200	32814	0	0	1	0	16258.2	0	0	0	1291	0	0	0	0	27968.8	3480	25943.2	0	3	0	0	0	0	19488	0	0	40456	0	0	0	0	0	0	1518	28829	639	0	11108.3	0	0	11841
bat9546	0	0	0	14388.5	0	22925.4	0	0	0	0	0	0	0	0	0	0	0	0	9868	0	0	0	0	27280.5	40958	0	29255.8	0	0	8281	24072	6352	0	15857.3	0	0	0	0	0	18818	12475	22365	0	16312	0	22609.4	0
bat9547	0	0	12734	1037	0	0	0	0	19969.5	4934.67	10043.4	3520	0	0	0	6708.67	0	0	8621.5	0	8965	0	33	0	23691	370	6482.67	0	23447.7	9269.5	0	7336	1741	11277	0	0	9359	0	1314	5380	0	0	0	0	0	0	0
bat9548	32096	140	3341	0	0	0	0	32931	0	16775.3	0	0	1291	0	6708.67	0	0	21881.8	494	24986.7	0	28483	0	9603	0	26817	0	0	8121.5	401	30667	4769	0	0	0	0	2713	0	0	0	0	0	0	0	0	0	3626
bat9549	0	0	0	0	0	0	0	0	0	0	0	6425	0	0	0	0	0	0	0	0	0	0	3773	0	0	0	0	0	0	0	0	0	0	52	0	0	0	0	0	0	0	0	0	0	0	0	0
bat9551	34104.2	0	0	0	0	0	0	30284.3	0	26278.7	241	0	0	0	0	21881.8	0	0	9525	36301.1	0	28611.8	0	0	0	0	0	0	6917	0	30016.3	0	0	0	0	0	0	0	0	0	0	34	0	1592	0	0	0
bat9553	20335	0	0	0	0	17959.8	0	7890	0	0	0	4659	0	9868	8621.5	494	0	9525	0	22869.5	0	13148	0	10275	385	0	10553	0	0	23395	0	20358.5	0	0	0	0	5456.67	0	0	0	21827	0	0	0	0	0	0
bat9592	35688.8	0	0	0	0	0	0	3796	0	13693.2	0	0	0	0	0	24986.7	0	36301.1	22869.5	0	4981	31130.9	0	0	0	39653	0	0	0	0	6210	0	0	0	0	0	0	0	0	0	0	0	0	0	0	0	0
bat9593	0	30634	4156	0	0	34386	31463.5	0	0	0	24228	27991	27968.8	0	8965	0	0	0	0	4981	0	0	26012.3	0	0	0	91	0	35	39397	0	0	0	20061	0	0	26913.5	0	0	41	15991	0	33444.2	24562.7	0	6629	0
bat9594	30552	17902	0	0	0	0	0	14053	0	0	0	16943	3480	0	0	28483	0	28611.8	13148	31130.9	0	0	0	0	0	0	0	0	0	0	0	2619	0	0	0	0	0	0	0	0	0	0	0	8493.5	0	0	0
bat9595	0	22305.5	0	32361.7	0	39873	32917.3	0	0	0	0	19555.2	25943.2	0	33	0	3773	0	0	0	26012.3	0	0	15	0	36209.5	0	0	0	11753	0	9898	33069	24785.5	0	24444	26428	0	0	0	13417.3	0	0	26646.7	0	0	0
bat9596	0	0	0	18566	0	7431	0	0	0	4284	0	0	0	27280.5	0	9603	0	0	10275	0	0	0	15	0	21504.5	0	30881.8	0	0	7730.5	15121.7	14996	0	10577	10332	0	0	0	0	21633.5	17762	13054.2	0	12074.7	0	16218.2	0
c	0	0	8133	2682	0	23849.7	0	0	0	0	0	97	3	40958	23691	0	0	0	385	0	0	0	0	21504.5	0	8158	24996.4	0	0	16575.2	15271	0	0	9068.5	20542	0	686	12658	0	24165	14332.7	21526.8	0	46.5	0	23694	0
cc	0	0	6017	38090	0	0	13527.3	0	0	21754.8	335.667	18568	0	0	370	26817	0	0	0	39653	0	0	36209.5	0	8158	0	0	0	0	0	27563	0	0	0	0	21588	0	0	0	754	0	0	0	0	0	0	0
ccc	0	0	0	10390.7	0	12290	0	3065	0	0	0	0	0	29255.8	6482.67	0	0	0	10553	0	91	0	0	30881.8	24996.4	0	0	0	0	14979.4	37686.4	181	0	13459.6	9156.5	0	0	0	0	28865.5	17865.5	14284.7	0	24219.3	0	21491.1	0
ccs	0	0	0	0	0	0	0	0	0	0	0	0	0	0	0	0	0	0	0	0	0	0	0	0	0	0	0	0	0	0	0	0	0	0	0	0	0	0	0	0	0	0	18136.5	0	0	0	0
cd	0	0	15121.7	0	121	0	0	0	21308	2924.5	5025.67	0	0	0	23447.7	8121.5	0	6917	0	0	35	0	0	0	0	0	0	0	0	0	0	751	7708	10927.5	0	31481	0	0	0	0	0	19182	17078.3	0	0	18265	22713
cs	0	20329	0	0	0	19335	0	0	16837.5	0	0	5194	19488	8281	9269.5	401	0	0	23395	0	39397	0	11753	7730.5	16575.2	0	14979.4	0	0	0	11420.8	4640.5	18498.3	19601.3	0	19059	21381.7	0	0	0	22563.8	4275.5	9494	12063.7	27224.3	13269	2641
d	29561.8	0	0	3479	0	13933.5	0	0	0	34259.3	0	0	0	24072	0	30667	0	30016.3	0	6210	0	0	0	15121.7	15271	27563	37686.4	0	0	11420.8	0	12595	27973	23006	0	0	0	0	4014	31842.5	13625	16452.7	0	15626.2	19083	17109.5	0
d0071	0	19843.5	1804	0	0	1291	0	0	0	0	21438.5	11412	0	6352	7336	4769	0	0	20358.5	0	0	2619	9898	14996	0	0	181	0	751	4640.5	12595	0	285	643.5	0	0	716.5	0	0	6570	0	0	0	0	0	0	11224.5
dcd	0	0	0	35630	0	0	40377	0	22701.5	2670	0	22425.5	40456	0	1741	0	0	0	0	0	0	0	33069	0	0	0	0	0	7708	18498.3	27973	285	0	13262.3	0	6023.67	9919	0	0	463	30622.5	0	2701	0	37015.1	0	7745
dd	0	0	0	8743	0	7611.5	1180	0	15046	123	0	27465.5	0	15857.3	11277	0	52	0	0	0	20061	0	24785.5	10577	9068.5	0	13459.6	0	10927.5	19601.3	23006	643.5	13262.3	0	10967.5	12695	32352.7	0	0	12045.6	12170.3	6387	19188	23396.3	8225	14575.5	23736.3
ddld	0	0	0	0	0	27964.5	0	0	21138	0	0	0	0	0	0	0	0	0	0	0	0	0	0	10332	20542	0	9156.5	0	0	0	0	0	0	10967.5	0	0	0	0	0	0	22316.5	18664	3241	0	0	0	0
dr	0	23622	0	23346	0	0	13807	0	880	7609	0	0	0	0	0	0	0	0	0	0	0	0	24444	0	0	21588	0	0	31481	19059	0	0	6023.67	12695	0	0	0	20043	0	0	11791	10561	27263	0	0	0	8660.5
ds	0	0	790	0	0	0	34772	0	0	0	0	0	0	0	9359	2713	0	0	5456.67	0	26913.5	0	26428	0	686	0	0	0	0	21381.7	0	716.5	9919	32352.7	0	0	0	0	0	0	0	0	31642	31036	0	0	13385.5
lds	0	0	0	0	0	0	0	0	0	0	0	0	0	0	0	0	0	0	0	0	0	0	0	0	12658	0	0	0	0	0	0	0	0	0	0	20043	0	0	42092	0	0	0	0	0	0	0	0
no.band	0	0	0	0	0	0	0	0	0	0	0	0	0	0	1314	0	0	0	0	0	0	0	0	0	0	0	0	0	0	0	4014	0	0	0	0	0	0	42092	0	0	0	0	0	0	0	0	0
r	0	0	0	18630.5	22283.5	5386.5	5654	0	0	3750.5	91	15175	1518	18818	5380	0	0	0	0	0	41	0	0	21633.5	24165	754	28865.5	0	0	0	31842.5	6570	463	12045.6	0	0	0	0	0	0	14289.2	5591.5	0	27763	0	12578.3	0
rc	0	31952	0	20962	0	24518	42176	0	0	0	0	22815.5	28829	12475	0	0	0	0	21827	0	15991	0	13417.3	17762	14332.7	0	17865.5	0	0	22563.8	13625	0	30622.5	12170.3	22316.5	11791	0	0	0	14289.2	0	18060.5	19906.5	4411	5263	17253	0
s	0	0	0	808	0	16490.2	0	0	16738	0	0	0	639	22365	0	0	0	34	0	0	0	0	0	13054.2	21526.8	0	14284.7	0	19182	4275.5	16452.7	0	0	6387	18664	10561	0	0	0	5591.5	18060.5	0	0	8023	0	26669.8	0
sc	0	7949	16588	0	0	0	0	0	0	0	2701	0	0	0	0	0	0	0	0	0	33444.2	0	0	0	0	0	0	18136.5	17078.3	9494	0	0	2701	19188	3241	27263	31642	0	0	0	19906.5	0	0	8190	0	0	37595
scs	0	33583.3	0	795	0	0	241	0	0	0	165	0	11108.3	16312	0	0	0	1592	0	0	24562.7	8493.5	26646.7	12074.7	46.5	0	24219.3	0	0	12063.7	15626.2	0	0	23396.3	0	0	31036	0	0	27763	4411	8023	8190	0	6426	28290.5	0
sd	0	0	0	0	0	0	0	901	16748	0	0	0	0	0	0	0	0	0	0	0	0	0	0	0	0	0	0	0	0	27224.3	19083	0	37015.1	8225	0	0	0	0	0	0	5263	0	0	6426	0	0	0
ss	0	0	0	5334.67	0	21382.2	8633	0	0	331	0	0	0	22609.4	0	0	0	0	0	0	6629	0	0	16218.2	23694	0	21491.1	0	18265	13269	17109.5	0	0	14575.5	0	0	0	0	0	12578.3	17253	26669.8	0	28290.5	0	0	0
sss	0	0	0	0	0	0	35451	0	10348	0	11008.5	0	11841	0	0	3626	0	0	0	0	0	0	0	0	0	0	0	0	22713	2641	0	11224.5	7745	23736.3	0	8660.5	13385.5	0	0	0	0	0	37595	0	0	0	0

## Sheet: Foraging Day 2
	bat9530	bat9532	bat9533	bat9535	bat9536	bat9537	bat9538	bat9539	bat9540	bat9541	bat9542	bat9543	bat9545	bat9546	bat9547	bat9548	bat9549	bat9551	bat9553	bat9592	bat9593	bat9594	bat9595	bat9596	c	cc	ccc	ccs	cd	cs	d	d0071	dcd	dd	ddld	dr	ds	lds	no.band	r	rc	s	sc	scs	sd	ss	sss
bat9530	0	0	0	0	0	0	0	0	0	0	0	0	0	0	0	0	0	0	0	0	0	0	0	0	0	0	0	0	0	0	0	0	0	0	0	0	0	0	0	0	0	0	0	0	0	0	0
bat9532	0	0	0	1.09861	0	0	0	0	0	0	0	0	0	0	0	0	0	0	0	0	0	0	0	0	0	0	0	0	0	0	0	0	0	0	0	0	0	0	0	0	0	0	0	0	0	0	0
bat9533	0	0	0	0	0	0	0	0	0	0	5.17048	0	0	0	0	0	0	0	0	0	0	1.09861	0	0	0	0	0	0	0	0	0	0	0	0	0	0	0	0	0	0	0	0	0	0	6.02587	0	0
bat9535	0	1.09861	0	0	0	0	0	0	0	0	0	0	0	0	0	0	0	0	0	0	0	0	0	0	0	0	0	0	0	0	0	0	0	0	0	0	0	0	0	0	0	0	0	0	0	0	0
bat9536	0	0	0	0	0	0	0	0	0	0	0	0	0	0	0	0	0	0	0	0	0	0	0.693147	0	0	0	0	0	0	0	0	0	0	0	0	0	0	0	0	0	0	0	0	0	0	0	0
bat9537	0	0	0	0	0	0	0	0	0	0	0	0	0	0	0	0	0	0	0	0	0	0	0	0	0	0	0	0	0	0	0	1.38629	0	0	0	0	0	0	0	5.92959	0	0	0	0	0	0	0
bat9538	0	0	0	0	0	0	0	0	0	0	0	0	0	0	0	0	0	0	0	0	0	0	0	0	0	0	0	0	0	0	0	0	0	0	0	0	0	0	0	0	0	0	0	0	0	0	0
bat9539	0	0	0	0	0	0	0	0	2.48491	0	0	0	0	0	0	0	0	0	0	0	0	0	0	0	0	0	0	0	0	0	0	0	0	0	0	0	0	0	0	0	0	0	0	0	0	0	0
bat9540	0	0	0	0	0	0	0	2.48491	0	0	0	0	0	0	0	0	0	0	0	0	0	0	0	0	0	0	0	0	0	0	0	0	0	0	0	0	0	0	0	0	0	0	0	0	0	0	0
bat9541	0	0	0	0	0	0	0	0	0	0	0	0	0	0	0	2.99573	0	0	0	0	0	0	0	0	0	0	0	0	0	0	0	0	0	0	0	0	0	0	0	0	0	0	0	0	0	0	0
bat9542	0	0	5.17048	0	0	0	0	0	0	0	0	0	0	0	0	0	0	0	0	0	0	3.58352	0	0	0	0	0	0	0	0	0	0	0	0	0	0	0	0	0	0	0	0	0	0	0.693147	0	0
bat9543	0	0	0	0	0	0	0	0	0	0	0	0	0	0	0	0.693147	0	0	0	0	0	0	0	0	0	0	0	0	0	0	0	0	0	0	0	0	0	0	0	0	0	0.693147	0	0	0	0	0
bat9545	0	0	0	0	0	0	0	0	0	0	0	0	0	0	0	0	0	0	0	0	0	0	0	0	0	0	0	0	0	0	0	0	0	0	0	0	0	0	0	0	0	0	0	0	0	0	0
bat9546	0	0	0	0	0	0	0	0	0	0	0	0	0	0	0.693147	0	0	0	0	0	0.693147	0	0	0	0	6.23832	0	0	0	0	0	0	0	0	0	0	0	0	0	0	0	0	0	0	0	0	0
bat9547	0	0	0	0	0	0	0	0	0	0	0	0	0	0.693147	0	0	0	0	0	0	2.48491	0	0	0	0	0	0	0	0	0	0	0	0	0	0	0	0	0	0	0	0	0	0	0	0	0	0
bat9548	0	0	0	0	0	0	0	0	0	2.99573	0	0.693147	0	0	0	0	0	0	2.89037	0	0	0	0	0	0	0	0	0	0	0	0	0	0	0	1.79176	0	0	0	0	5.47227	0	0	0	0	0	0	0
bat9549	0	0	0	0	0	0	0	0	0	0	0	0	0	0	0	0	0	0	0	0	0	0	0	0	0	0	0	0	0	0	0	0	0	0	0	0	0	0	0	0	0	0	0	0	0	0	0
bat9551	0	0	0	0	0	0	0	0	0	0	0	0	0	0	0	0	0	0	0	0	0	0	0	0	0	0	0	0	0	0	0	0	0	0	0	0	0	0	0	0	0	5.02388	0	0	0	0	0
bat9553	0	0	0	0	0	0	0	0	0	0	0	0	0	0	0	2.89037	0	0	0	0	0	0	0	0	0	0	0	0	0	0	0	0	0	0	0	0	0	0	0	0	0	0	0	0	0	0	0
bat9592	0	0	0	0	0	0	0	0	0	0	0	0	0	0	0	0	0	0	0	0	0	0	0	0	0	0	0	0	0	0	0	0	0	0	0	0	0	0	0	0	0	0	0	0	0	0	0
bat9593	0	0	0	0	0	0	0	0	0	0	0	0	0	0.693147	2.48491	0	0	0	0	0	0	0	0	0	0	0	0	0	0	0	0	0	0	0	0	0	0	0	0	0	0	0	0	0	0	0	0
bat9594	0	0	1.09861	0	0	0	0	0	0	0	3.58352	0	0	0	0	0	0	0	0	0	0	0	0	0	0	0	0	0	0	0	0	0	0	0	0	0	0	0	0	0	0	0	0	0	0	0	0
bat9595	0	0	0	0	0.693147	0	0	0	0	0	0	0	0	0	0	0	0	0	0	0	0	0	0	0	1.09861	0	0	0	0	0	0	0	0	0	0	0	2.3979	0	0	0	0	0	0	0	0	0	0
bat9596	0	0	0	0	0	0	0	0	0	0	0	0	0	0	0	0	0	0	0	0	0	0	0	0	0	0	0	0	0	0	0	0	0	0	0	0	0	0	0	0	0	0	0	0	0	0	0
c	0	0	0	0	0	0	0	0	0	0	0	0	0	0	0	0	0	0	0	0	0	0	1.09861	0	0	0	0	0	0	0	0	0	0	0	0	0	3.80666	0	0	0	0	0	0	0	0	0	0
cc	0	0	0	0	0	0	0	0	0	0	0	0	0	6.23832	0	0	0	0	0	0	0	0	0	0	0	0	0	0	0	0	0	0	0	0	0	0	0	0	0.693147	0	0	0	0	0	0	0	0
ccc	0	0	0	0	0	0	0	0	0	0	0	0	0	0	0	0	0	0	0	0	0	0	0	0	0	0	0	0	0	0	0	0	0	0	0	0	0	0	0	0	0	0	0	0	0	0	0
ccs	0	0	0	0	0	0	0	0	0	0	0	0	0	0	0	0	0	0	0	0	0	0	0	0	0	0	0	0	0	0	0	0	0	0	0	0	0	0	0	0	0	0	0	0	0	0	0
cd	0	0	0	0	0	0	0	0	0	0	0	0	0	0	0	0	0	0	0	0	0	0	0	0	0	0	0	0	0	0	0	0	0	0	0	0	0	0	0	0	0	0	0	0	0	0	0
cs	0	0	0	0	0	0	0	0	0	0	0	0	0	0	0	0	0	0	0	0	0	0	0	0	0	0	0	0	0	0	0	0	0	0	0	0	0	0	0	0	0	0	0	0	0	0	0
d	0	0	0	0	0	0	0	0	0	0	0	0	0	0	0	0	0	0	0	0	0	0	0	0	0	0	0	0	0	0	0	0	0	0	0	0	0	1.09861	0	0	0	0	0	3.66356	0	0	0
d0071	0	0	0	0	0	1.38629	0	0	0	0	0	0	0	0	0	0	0	0	0	0	0	0	0	0	0	0	0	0	0	0	0	0	0	4.07754	0	0	0	0	0	0	0	0	0	0	0	0	0
dcd	0	0	0	0	0	0	0	0	0	0	0	0	0	0	0	0	0	0	0	0	0	0	0	0	0	0	0	0	0	0	0	0	0	0	0	0	0	0.693147	0.693147	0	0	0	0	0	0.693147	0	0
dd	0	0	0	0	0	0	0	0	0	0	0	0	0	0	0	0	0	0	0	0	0	0	0	0	0	0	0	0	0	0	0	4.07754	0	0	0	0	0	0	0	0	0	0	0	0	0	0	0
ddld	0	0	0	0	0	0	0	0	0	0	0	0	0	0	0	1.79176	0	0	0	0	0	0	0	0	0	0	0	0	0	0	0	0	0	0	0	0	0	0	0	7.1285	0	1.60944	0	0	0	0	0
dr	0	0	0	0	0	0	0	0	0	0	0	0	0	0	0	0	0	0	0	0	0	0	0	0	0	0	0	0	0	0	0	0	0	0	0	0	0	0	0	0	0	0	0	4.66344	0	0	0
ds	0	0	0	0	0	0	0	0	0	0	0	0	0	0	0	0	0	0	0	0	0	0	2.3979	0	3.80666	0	0	0	0	0	0	0	0	0	0	0	0	0	0	0.693147	0	0	0	0	0	0	0
lds	0	0	0	0	0	0	0	0	0	0	0	0	0	0	0	0	0	0	0	0	0	0	0	0	0	0	0	0	0	0	1.09861	0	0.693147	0	0	0	0	0	0.693147	0	0	0	0	0	0.693147	0	0
no.band	0	0	0	0	0	0	0	0	0	0	0	0	0	0	0	0	0	0	0	0	0	0	0	0	0	0.693147	0	0	0	0	0	0	0.693147	0	0	0	0	0.693147	0	0	0	0	0	0	0	0	0
r	0	0	0	0	0	5.92959	0	0	0	0	0	0	0	0	0	5.47227	0	0	0	0	0	0	0	0	0	0	0	0	0	0	0	0	0	0	7.1285	0	0.693147	0	0	0	0	0	0	0	0	0	0
rc	0	0	0	0	0	0	0	0	0	0	0	0	0	0	0	0	0	0	0	0	0	0	0	0	0	0	0	0	0	0	0	0	0	0	0	0	0	0	0	0	0	0	0	0	0	0	0
s	0	0	0	0	0	0	0	0	0	0	0	0.693147	0	0	0	0	0	5.02388	0	0	0	0	0	0	0	0	0	0	0	0	0	0	0	0	1.60944	0	0	0	0	0	0	0	0	0	0	0	0
sc	0	0	0	0	0	0	0	0	0	0	0	0	0	0	0	0	0	0	0	0	0	0	0	0	0	0	0	0	0	0	0	0	0	0	0	0	0	0	0	0	0	0	0	0	0	0	0
scs	0	0	0	0	0	0	0	0	0	0	0	0	0	0	0	0	0	0	0	0	0	0	0	0	0	0	0	0	0	0	3.66356	0	0	0	0	4.66344	0	0	0	0	0	0	0	0	0	0	0
sd	0	0	6.02587	0	0	0	0	0	0	0	0.693147	0	0	0	0	0	0	0	0	0	0	0	0	0	0	0	0	0	0	0	0	0	0.693147	0	0	0	0	0.693147	0	0	0	0	0	0	0	0	0
ss	0	0	0	0	0	0	0	0	0	0	0	0	0	0	0	0	0	0	0	0	0	0	0	0	0	0	0	0	0	0	0	0	0	0	0	0	0	0	0	0	0	0	0	0	0	0	0
sss	0	0	0	0	0	0	0	0	0	0	0	0	0	0	0	0	0	0	0	0	0	0	0	0	0	0	0	0	0	0	0	0	0	0	0	0	0	0	0	0	0	0	0	0	0	0	0

## Sheet: Foraging Day 4
	bat9530	bat9532	bat9533	bat9535	bat9536	bat9537	bat9538	bat9539	bat9540	bat9541	bat9542	bat9543	bat9545	bat9546	bat9547	bat9548	bat9549	bat9551	bat9553	bat9592	bat9593	bat9594	bat9595	bat9596	c	cc	ccc	ccs	cd	cs	d	d0071	dcd	dd	ddld	dr	ds	lds	no.band	r	rc	s	sc	scs	sd	ss	sss
bat9530	0	0	0	0	0	0	0	0	0	0	0	5.6204	0	0	0	0	0	5.66296	0	0	0	0	0	0	0	0	0	0	0	0	0	0	0	0	0	0	0	0	0	0	0	0.693147	0	0	0	0	0
bat9532	0	0	0	0	0	0	0	0	0	0	0	0	0	0	0	0	0	0	0	0	0	0	0	0	0	0	0	0	0	0	0	0	0	0	0	0	0	0	0	0	0	0	0	0	0	0	0
bat9533	0	0	0	0	0	0	0	0	0	0	0	0	0	0	0	0	0	0	0	0	0	0.693147	0	0	0	0	0	0	0	0	0	0	0	0	0	0	0	0	0	0	0	0	0	0	0	0	0
bat9535	0	0	0	0	0	0	0	0	0	0	0	0	0	0	0	0	0	0	0	0	0	0	0	0	0	0	0	0	0	0	0	0	0	0	0	0	0	0	0	0	0	0	0	0	0	0	0
bat9536	0	0	0	0	0	0	0	0	0	0	0	0	0	0	0	0	0	0	0	0	0	0	0	0	0	0	0	0	0	0	0	0	0	0	0	0	0	0	0	0	0	0	0	0	0	0	0
bat9537	0	0	0	0	0	0	3.2581	0	0	0	0	0	0	0	0	0	0	0	0	0	0	0	0	0	0	0	0	0	0	0	0	2.56495	0	0	0	0	0	0	0	0	0	0	0	0	0	4.86753	0
bat9538	0	0	0	0	0	3.2581	0	0	0	0	0	0	0	0	0	0	0	0	0	0	0	0	0	0	0	0	0	0	0	0	0	0	0	0	0	0	0	0	0	0	0	0	0	0	0	0	0
bat9539	0	0	0	0	0	0	0	0	0	0	0	0	0	0	0	0	0	0	0	0.693147	0	0	0	0	0	0	0	0	0	0	0	0	0	0	0	0	0	0	0	0	0	0	0	0	0	0	0
bat9540	0	0	0	0	0	0	0	0	0	0	0	0	0	0	0	0	0	0	0	0	0	0	0	0	0	0	0	0	0	0	0	0	0	0	0	0	0	0	0	0	0	0	0	0	0	0	0
bat9541	0	0	0	0	0	0	0	0	0	0	0	0	0	0	0	5.59471	0	0	0	0	0	0	0	0	0	0	0	0	0	0	4.82831	0	0	0	5.97126	0	0	0	0	0	0	4.09434	0	0	0	2.89037	0
bat9542	0	0	0	0	0	0	0	0	0	0	0	0	0	0	0	0	0	0	0	0	0	0.693147	0	0	0	0	0	0	0	0	0	0	0	0	0	0	0	0	0	0	0	0	0	0	0	0	0
bat9543	5.6204	0	0	0	0	0	0	0	0	0	0	0	0	0	0	0	0	5.86079	0	0	0	0	0	0	0	0	0	0	0	0	0	0	0	0	0	0	0	0	0	0	0	0.693147	0	0	0	0	0
bat9545	0	0	0	0	0	0	0	0	0	0	0	0	0	0	0	0	0	0	0	0	0	0	0	0	0	0	0	0	0	0	0	0	0.693147	0	0	0	0	0	0	0	0	0	0	0	0	0.693147	0
bat9546	0	0	0	0	0	0	0	0	0	0	0	0	0	0	3.3322	0	0	0	0	0	5.50939	0	0	0	0	0	0	0	0	0	0	0	0	0	0	0.693147	0	0	0	0	0.693147	0	0	0	0	0	0
bat9547	0	0	0	0	0	0	0	0	0	0	0	0	0	3.3322	0	0	0	0	0	0	0.693147	0	0	0	0	0	0	0	0	3.55535	0	0	0	0	0	0	0	0	0	0	0	0	0	0	0	0	0
bat9548	0	0	0	0	0	0	0	0	0	5.59471	0	0	0	0	0	0	0	0	3.73767	0	0	0	0	0	0	0	0	0	0	0	3.43399	0	0	0	0	0	0	0	0	0	0	4.35671	0	0	0	3.91202	0
bat9549	0	0	0	0	0	0	0	0	0	0	0	0	0	0	0	0	0	0	0	0	0	0	0	0	0	0	0	0	0	0	0	0	0	0	0	0	0	0	0	0	0	0	0	0	0	0	0
bat9551	5.66296	0	0	0	0	0	0	0	0	0	0	5.86079	0	0	0	0	0	0	0	0	0	0	0	0	0	0	0	0	0	0	0	0	0	0	0	0	0	0	0	0	0	0	0	0	0	0	0
bat9553	0	0	0	0	0	0	0	0	0	0	0	0	0	0	0	3.73767	0	0	0	0	0	0	0	0	0	0	0	0	0	0	0	0	0	0	0	0	0	0	0	0	0	0	0	0	0	0	0
bat9592	0	0	0	0	0	0	0	0.693147	0	0	0	0	0	0	0	0	0	0	0	0	0	0	0	0	0	0	0	0	0	0	0	0	0	0	0	0	0	0	0	0	0	0	0	0	0	0	0
bat9593	0	0	0	0	0	0	0	0	0	0	0	0	0	5.50939	0.693147	0	0	0	0	0	0	0	0	0	0	0	0	0	0	0	0	0	0	0	0	4.66344	0	0	0	0	0	0	0	0	0	0	0
bat9594	0	0	0.693147	0	0	0	0	0	0	0	0.693147	0	0	0	0	0	0	0	0	0	0	0	0	0	0	0	0	0	0	0	0	0	0.693147	0	0	0	0	0	0	0	0	0	0	0	0	0	0
bat9595	0	0	0	0	0	0	0	0	0	0	0	0	0	0	0	0	0	0	0	0	0	0	0	0	0	0	0	0	0	0	0	0	0	0	0	0	0	0	0	0	0	0	0	0	0	0	0
bat9596	0	0	0	0	0	0	0	0	0	0	0	0	0	0	0	0	0	0	0	0	0	0	0	0	0	0	0	0	0	0	0	0	0	0	0	0	0	0	0	0	0	0	0	0	0	0	0
c	0	0	0	0	0	0	0	0	0	0	0	0	0	0	0	0	0	0	0	0	0	0	0	0	0	0	0	0	0	0	0	0	0	0	0	0	3.52636	0	0	0	0	0	0	0	0	0	0
cc	0	0	0	0	0	0	0	0	0	0	0	0	0	0	0	0	0	0	0	0	0	0	0	0	0	0	0	0	0	0	0	0	0	0	0	0	0	0	0	0	0	0	0	0	0	0	0
ccc	0	0	0	0	0	0	0	0	0	0	0	0	0	0	0	0	0	0	0	0	0	0	0	0	0	0	0	0	0	0	0	0.693147	0	0	0.693147	0	0	4.29046	0	0	0	0	0	0	0	0	0
ccs	0	0	0	0	0	0	0	0	0	0	0	0	0	0	0	0	0	0	0	0	0	0	0	0	0	0	0	0	0	0	0	0	0	0	0	0	0	0	0	0	0	0	2.89037	0	0	0	0
cd	0	0	0	0	0	0	0	0	0	0	0	0	0	0	0	0	0	0	0	0	0	0	0	0	0	0	0	0	0	0	0	0	0	0	0	0	0	0	0	0	0	0	0	0	0	0	0
cs	0	0	0	0	0	0	0	0	0	0	0	0	0	0	3.55535	0	0	0	0	0	0	0	0	0	0	0	0	0	0	0	0	0	0	0	0	0	0	0	0	0	0	0	0	0	0	0	0
d	0	0	0	0	0	0	0	0	0	4.82831	0	0	0	0	0	3.43399	0	0	0	0	0	0	0	0	0	0	0	0	0	0	0	0	0	0	0	0	0	0	0	0	0	0	0	0	0	6.92854	0
d0071	0	0	0	0	0	2.56495	0	0	0	0	0	0	0	0	0	0	0	0	0	0	0	0	0	0	0	0	0.693147	0	0	0	0	0	0	0	0	0	0	0	0	0	0	0	0	3.4012	0	0	0
dcd	0	0	0	0	0	0	0	0	0	0	0	0	0.693147	0	0	0	0	0	0	0	0	0.693147	0	0	0	0	0	0	0	0	0	0	0	2.77259	0	0	0	3.2581	0	0	0.693147	0	0	0	7.05445	0	0
dd	0	0	0	0	0	0	0	0	0	0	0	0	0	0	0	0	0	0	0	0	0	0	0	0	0	0	0	0	0	0	0	0	2.77259	0	0	0	0	0	0	0	0	0	0	0	0	0	0
ddld	0	0	0	0	0	0	0	0	0	5.97126	0	0	0	0	0	0	0	0	0	0	0	0	0	0	0	0	0.693147	0	0	0	0	0	0	0	0	0	0	0	0	0	0.693147	0	0	0	0	0	0
dr	0	0	0	0	0	0	0	0	0	0	0	0	0	0.693147	0	0	0	0	0	0	4.66344	0	0	0	0	0	0	0	0	0	0	0	0	0	0	0	0	0	0	0	0	0	0	0	0	0	0
ds	0	0	0	0	0	0	0	0	0	0	0	0	0	0	0	0	0	0	0	0	0	0	0	0	3.52636	0	0	0	0	0	0	0	0	0	0	0	0	0	0	0	0	0	0	0	0	0	0
lds	0	0	0	0	0	0	0	0	0	0	0	0	0	0	0	0	0	0	0	0	0	0	0	0	0	0	4.29046	0	0	0	0	0	3.2581	0	0	0	0	0	0	0	4.58497	0	0	0	0	0	0
no.band	0	0	0	0	0	0	0	0	0	0	0	0	0	0	0	0	0	0	0	0	0	0	0	0	0	0	0	0	0	0	0	0	0	0	0	0	0	0	0	0	0	0	0	0	0	0	0
r	0	0	0	0	0	0	0	0	0	0	0	0	0	0	0	0	0	0	0	0	0	0	0	0	0	0	0	0	0	0	0	0	0	0	0	0	0	0	0	0	0	0	0	0	0	0	0
rc	0	0	0	0	0	0	0	0	0	0	0	0	0	0.693147	0	0	0	0	0	0	0	0	0	0	0	0	0	0	0	0	0	0	0.693147	0	0.693147	0	0	4.58497	0	0	0	0	0	0	0.693147	0	0
s	0.693147	0	0	0	0	0	0	0	0	4.09434	0	0.693147	0	0	0	4.35671	0	0	0	0	0	0	0	0	0	0	0	0	0	0	0	0	0	0	0	0	0	0	0	0	0	0	0	0	0	0	0.693147
sc	0	0	0	0	0	0	0	0	0	0	0	0	0	0	0	0	0	0	0	0	0	0	0	0	0	0	0	2.89037	0	0	0	0	0	0	0	0	0	0	0	0	0	0	0	0	0	0	0
scs	0	0	0	0	0	0	0	0	0	0	0	0	0	0	0	0	0	0	0	0	0	0	0	0	0	0	0	0	0	0	0	3.4012	0	0	0	0	0	0	0	0	0	0	0	0	0	0	0
sd	0	0	0	0	0	0	0	0	0	0	0	0	0	0	0	0	0	0	0	0	0	0	0	0	0	0	0	0	0	0	0	0	7.05445	0	0	0	0	0	0	0	0.693147	0	0	0	0	0	0
ss	0	0	0	0	0	4.86753	0	0	0	2.89037	0	0	0.693147	0	0	3.91202	0	0	0	0	0	0	0	0	0	0	0	0	0	0	6.92854	0	0	0	0	0	0	0	0	0	0	0	0	0	0	0	0
sss	0	0	0	0	0	0	0	0	0	0	0	0	0	0	0	0	0	0	0	0	0	0	0	0	0	0	0	0	0	0	0	0	0	0	0	0	0	0	0	0	0	0.693147	0	0	0	0	0

[truncated: 7 more sheets: Foraging Day 10, Foraging Mean Duration, Nights With Foraging Encounters, Kinship, Social Grooming, Food Sharing, Co-Feeding]
