# Supplementary material for: Social foraging in vampire bats is predicted by long-term cooperative relationships
Source: PLoS Biol. 2021 Sep 23;19(9):e3001366. doi: 10.1371/journal.pbio.3001366 (PMC8460024; doi:10.1371/journal.pbio.3001366)
Supplement: S2 Data — (CSV) [file pbio.3001366.s004.csv]

	context	date.time	duration
1	night_outside	2017-09-21 04:05:51	1
2	night_outside	2017-09-21 04:11:03	1
3	night_outside	2017-09-21 04:06:15	1
4	night_outside	2017-09-21 04:12:55	1
5	night_outside	2017-09-21 04:11:19	1
6	night_outside	2017-09-21 04:15:27	1
7	night_outside	2017-09-21 04:14:23	1
8	night_outside	2017-09-21 04:20:47	41
9	night_outside	2017-09-21 04:19:43	17
10	night_outside	2017-09-21 04:22:47	1
11	night_outside	2017-09-22 03:07:38	1
12	night_outside	2017-09-22 03:44:33	1
13	night_outside	2017-09-22 03:42:25	1
14	night_outside	2017-09-22 04:20:01	1
15	night_outside	2017-09-22 04:24:49	1
16	night_outside	2017-09-22 04:01:26	1246
17	night_outside	2017-09-22 04:33:12	1
18	night_outside	2017-09-22 04:26:25	1
19	night_outside	2017-09-23 02:09:32	1
20	night_outside	2017-09-23 02:08:01	1
21	night_outside	2017-09-23 02:52:27	73
22	night_outside	2017-09-23 02:17:00	81
23	night_outside	2017-09-23 03:21:47	81
24	night_outside	2017-09-24 01:06:38	121
25	night_outside	2017-09-24 01:12:22	153
26	night_outside	2017-09-24 01:10:22	41
27	night_outside	2017-09-24 01:16:14	25
28	night_outside	2017-09-24 01:26:22	1
29	night_outside	2017-09-24 01:43:09	17
30	night_outside	2017-09-24 01:45:31	1
31	night_outside	2017-09-24 01:04:22	33
32	night_outside	2017-09-23 03:34:24	1
33	night_outside	2017-09-23 04:20:07	1
34	night_outside	2017-09-23 03:46:09	1
35	night_outside	2017-09-23 04:44:53	33
36	night_outside	2017-09-23 04:25:33	721
37	night_outside	2017-09-24 01:02:21	1
38	night_outside	2017-09-24 00:53:00	420
39	night_outside	2017-09-24 01:00:00	1
40	night_outside	2017-09-24 01:12:13	121
41	night_outside	2017-09-24 01:03:17	451
42	night_outside	2017-09-24 01:17:01	25
43	night_outside	2017-09-24 01:15:01	1
44	night_outside	2017-09-24 01:49:55	1
45	night_outside	2017-09-24 03:42:28	129
46	night_outside	2017-09-24 03:57:44	49
47	night_outside	2017-09-26 03:23:43	73
48	night_outside	2017-09-26 03:15:00	1
49	night_outside	2017-09-26 03:39:37	25
50	night_outside	2017-09-26 03:35:35	1
51	night_outside	2017-09-26 03:45:21	9
52	night_outside	2017-09-26 03:41:29	49
53	night_outside	2017-09-26 03:47:12	17
54	night_outside	2017-09-26 03:46:25	1
55	night_outside	2017-09-26 03:50:24	201
56	night_outside	2017-09-26 03:48:16	25
57	night_outside	2017-09-26 04:11:12	137
58	night_outside	2017-09-26 03:55:20	280
59	night_outside	2017-09-26 04:00:00	621
60	night_outside	2017-09-26 04:14:40	1231
61	night_outside	2017-09-26 04:24:27	1
62	night_outside	2017-09-26 04:47:11	1
63	night_outside	2017-09-26 04:43:19	169
64	night_outside	2017-09-26 04:55:51	1
65	night_outside	2017-09-27 05:05:01	1
66	night_outside	2017-09-23 01:55:16	1
67	night_outside	2017-09-23 02:16:44	1
68	night_outside	2017-09-24 02:54:02	1
69	night_outside	2017-09-24 02:35:08	33
70	night_outside	2017-09-26 04:07:10	41
71	night_outside	2017-09-26 04:07:11	49
72	night_outside	2017-09-26 04:23:34	1
73	night_outside	2017-09-26 04:08:46	17
74	night_outside	2017-09-26 05:11:32	9
75	night_outside	2017-09-26 04:00:27	41
76	night_outside	2017-09-26 05:04:09	25
77	night_outside	2017-09-26 04:24:42	1
78	night_outside	2017-09-26 04:24:09	1
79	night_outside	2017-09-27 04:12:32	1
80	night_outside	2017-09-28 01:19:34	1
81	night_outside	2017-09-22 03:52:05	1
82	night_outside	2017-09-22 04:51:21	1
83	night_outside	2017-09-22 04:38:25	33
84	night_outside	2017-09-22 04:32:40	9
85	night_outside	2017-09-22 05:05:03	1
86	night_outside	2017-09-22 03:12:57	9
87	night_outside	2017-09-24 02:45:21	33
88	night_outside	2017-09-24 04:44:12	1
89	night_outside	2017-09-24 04:50:57	1
90	night_outside	2017-09-24 04:50:09	1
91	night_outside	2017-09-24 04:57:21	1
92	night_outside	2017-09-24 04:45:17	77
93	night_outside	2017-09-24 04:53:56	25
94	night_outside	2017-09-20 23:42:08	1
95	night_outside	2017-09-22 02:13:04	1
96	night_outside	2017-09-22 02:11:19	1
97	night_outside	2017-09-23 04:24:35	41
98	night_outside	2017-09-24 23:55:05	1
99	night_outside	2017-09-25 01:54:53	1
100	night_outside	2017-09-25 02:49:23	1
101	night_outside	2017-09-25 02:56:35	1
102	night_outside	2017-09-23 02:36:58	483
103	night_outside	2017-09-23 03:47:15	1
104	night_outside	2017-09-24 03:27:34	1
105	night_outside	2017-09-25 03:01:08	1
106	night_outside	2017-09-26 03:23:57	1
107	night_outside	2017-09-26 04:21:03	1
108	night_outside	2017-09-26 04:09:59	9
109	night_outside	2017-09-28 04:06:32	129
110	night_outside	2017-09-28 04:09:27	89
111	night_outside	2017-09-22 02:01:40	57
112	night_outside	2017-09-22 01:46:58	1
113	night_outside	2017-09-26 02:36:13	1
114	night_outside	2017-09-26 02:45:16	1
115	night_outside	2017-09-21 19:08:36	1
116	night_outside	2017-09-21 19:12:44	1
117	night_outside	2017-09-21 19:19:24	1
118	night_outside	2017-09-21 19:15:40	1
119	night_outside	2017-09-21 19:24:04	33
120	night_outside	2017-09-25 00:25:45	1
121	night_outside	2017-09-27 01:04:59	13
122	night_outside	2017-09-23 04:15:41	961
123	night_outside	2017-09-24 03:24:05	1
124	night_outside	2017-09-24 04:08:44	1
125	night_outside	2017-09-24 02:49:35	1
126	night_outside	2017-09-24 02:45:10	9
127	night_outside	2017-09-24 04:07:10	17
128	night_outside	2017-09-25 01:33:21	1
129	night_outside	2017-09-26 04:00:57	1
130	night_outside	2017-09-26 03:13:57	33
131	night_outside	2017-09-26 04:10:48	15
132	night_outside	2017-09-23 03:07:49	1
133	night_outside	2017-09-23 04:13:05	1
134	night_outside	2017-09-23 05:18:39	1
135	night_outside	2017-09-23 04:22:08	2
136	night_outside	2017-09-23 02:38:33	1
137	night_outside	2017-09-25 04:07:50	1
138	night_outside	2017-09-25 04:29:40	1
139	night_outside	2017-09-25 04:23:41	1
140	night_outside	2017-09-25 04:35:33	1
141	night_outside	2017-09-25 03:33:52	33
142	night_outside	2017-09-25 04:06:48	1
143	night_outside	2017-09-25 04:07:20	1
144	night_outside	2017-09-25 05:01:48	4
145	night_outside	2017-09-25 05:05:27	1
146	night_outside	2017-09-25 04:25:12	1
147	night_outside	2017-09-26 01:33:04	1
148	night_outside	2017-09-26 02:30:33	1
149	night_outside	2017-09-26 04:06:47	1
150	night_outside	2017-09-26 04:18:44	331
151	night_outside	2017-09-26 04:16:44	57
152	night_outside	2017-09-22 04:24:26	1
153	night_outside	2017-09-22 04:25:21	375
154	night_outside	2017-09-22 04:20:02	232
155	night_outside	2017-09-23 05:01:09	102
156	night_outside	2017-09-27 05:12:48	2
157	night_outside	2017-09-27 03:42:51	47
158	night_outside	2017-09-27 04:08:16	763
159	night_outside	2017-09-27 04:21:44	1516
160	night_outside	2017-09-22 03:37:13	511
161	night_outside	2017-09-23 03:04:12	30
162	night_outside	2017-09-25 03:50:47	1
163	night_outside	2017-09-25 04:05:35	9
164	night_outside	2017-09-25 03:50:13	1
165	night_outside	2017-09-25 03:59:33	27
166	night_outside	2017-09-25 04:17:49	1
167	night_outside	2017-09-25 04:18:53	1
168	night_outside	2017-09-25 03:52:21	1
169	night_outside	2017-09-26 03:45:26	1
170	night_outside	2017-09-26 03:50:46	1
171	night_outside	2017-09-28 03:34:54	1
172	night_outside	2017-09-28 04:19:58	1
173	night_outside	2017-09-30 04:03:31	9
174	night_outside	2017-09-30 04:11:47	1
175	night_outside	2017-09-30 04:39:25	1
176	night_outside	2017-09-30 04:05:53	51
177	night_outside	2017-09-30 04:04:25	1
178	night_outside	2017-09-30 04:12:49	1488
179	night_outside	2017-09-30 04:47:31	749
180	night_outside	2017-09-30 05:00:00	92
181	night_outside	2017-09-30 04:38:35	502
182	night_outside	2017-09-30 04:45:33	4
183	night_outside	2017-09-22 02:48:15	1
184	night_outside	2017-09-22 02:47:43	1
185	night_outside	2017-09-22 03:20:25	1
186	night_outside	2017-09-24 04:28:27	12
187	night_outside	2017-09-25 03:18:30	2
188	night_outside	2017-09-26 03:15:41	1
189	night_outside	2017-09-24 03:29:38	1
190	night_outside	2017-09-25 03:53:18	1
191	night_outside	2017-09-26 04:04:15	1
192	night_outside	2017-09-28 04:54:57	1
193	night_outside	2017-09-28 04:50:25	26
194	night_outside	2017-09-24 02:40:06	1
195	night_outside	2017-09-24 02:38:46	1
196	night_outside	2017-09-24 04:20:50	1
197	night_outside	2017-09-24 02:41:23	244
198	night_outside	2017-09-25 03:56:27	1
199	night_outside	2017-09-25 03:57:04	1
200	night_outside	2017-09-26 04:03:19	33
201	night_outside	2017-09-26 04:59:01	59
202	night_outside	2017-09-26 05:00:00	94
203	night_outside	2017-09-26 04:08:51	9
204	night_outside	2017-09-26 04:15:55	1
205	night_outside	2017-09-21 01:38:21	1
206	night_outside	2017-09-21 01:42:37	1
207	night_outside	2017-09-21 02:16:53	9
208	night_outside	2017-09-21 01:30:33	1
209	night_outside	2017-09-21 01:13:29	14
210	night_outside	2017-09-21 01:31:58	52
211	night_outside	2017-09-21 01:37:33	5
212	night_outside	2017-09-21 01:47:53	129
213	night_outside	2017-09-21 01:41:33	29
214	night_outside	2017-09-21 02:02:32	9
215	night_outside	2017-09-21 02:12:56	22
216	night_outside	2017-09-21 02:07:17	164
217	night_outside	2017-09-21 02:18:24	1
218	night_outside	2017-09-21 01:59:24	5
219	night_outside	2017-09-21 01:57:40	29
220	night_outside	2017-09-22 02:33:01	89
221	night_outside	2017-09-22 02:31:57	9
222	night_outside	2017-09-22 02:41:43	1
223	night_outside	2017-09-22 02:38:30	9
224	night_outside	2017-09-22 02:47:05	1
225	night_outside	2017-09-22 02:45:12	41
226	night_outside	2017-09-22 03:04:30	1
227	night_outside	2017-09-23 02:08:04	1
228	night_outside	2017-09-23 02:05:13	1
229	night_outside	2017-09-24 04:16:09	1
230	night_outside	2017-09-24 03:08:34	286
231	night_outside	2017-09-24 04:28:27	1
232	night_outside	2017-09-24 04:25:07	81
233	night_outside	2017-09-24 04:39:07	208
234	night_outside	2017-09-24 04:32:11	57
235	night_outside	2017-09-24 04:53:06	2
236	night_outside	2017-09-24 04:43:23	1
237	night_outside	2017-09-25 02:55:36	1
238	night_outside	2017-09-25 03:10:01	1
239	night_outside	2017-09-25 04:07:01	36
240	night_outside	2017-09-25 02:51:43	17
241	night_outside	2017-09-27 03:32:23	43
242	night_outside	2017-09-27 03:56:15	46
243	night_outside	2017-09-27 03:44:23	427
244	night_outside	2017-09-28 03:58:33	1
245	night_outside	2017-09-28 03:45:27	17
246	night_outside	2017-09-30 04:45:33	1
247	night_outside	2017-09-23 01:54:56	27
248	night_outside	2017-09-24 04:26:35	1
249	night_outside	2017-09-24 02:57:37	1
250	night_outside	2017-09-24 03:17:21	274
251	night_outside	2017-09-25 03:58:38	55
252	night_outside	2017-09-28 04:11:25	1
253	night_outside	2017-09-28 04:33:48	1
254	night_outside	2017-09-28 05:01:48	1
255	night_outside	2017-09-28 05:01:00	7
256	night_outside	2017-09-22 02:06:20	17
257	night_outside	2017-09-23 02:42:44	1
258	night_outside	2017-09-23 05:06:20	49
259	night_outside	2017-09-24 03:11:21	41
260	night_outside	2017-09-26 01:43:06	1
261	night_outside	2017-09-26 03:11:29	1
262	night_outside	2017-09-26 03:14:25	1
263	night_outside	2017-09-26 03:24:41	9
264	night_outside	2017-09-26 03:20:01	9
265	night_outside	2017-09-26 04:36:41	1399
266	night_outside	2017-09-26 05:00:00	927
267	night_outside	2017-09-27 04:26:41	65
268	night_outside	2017-09-27 04:12:06	1
269	night_outside	2017-09-28 02:17:15	1
270	night_outside	2017-09-28 05:00:04	33
271	night_outside	2017-09-28 04:37:56	1261
272	night_outside	2017-09-22 02:29:39	1
273	night_outside	2017-09-22 02:29:42	1
274	night_outside	2017-09-22 03:11:21	17
275	night_outside	2017-09-22 02:46:28	1
276	night_outside	2017-09-22 03:12:19	17
277	night_outside	2017-09-23 04:11:54	1
278	night_outside	2017-09-23 04:09:54	52
279	night_outside	2017-09-23 04:25:49	70
280	night_outside	2017-09-23 04:24:05	46
281	night_outside	2017-09-24 02:02:56	1
282	night_outside	2017-09-24 02:01:34	1
283	night_outside	2017-09-25 02:54:28	1
284	night_outside	2017-09-25 05:21:22	1
285	night_outside	2017-09-25 02:37:07	1
286	night_outside	2017-09-25 02:34:19	3
287	night_outside	2017-09-25 03:00:42	1
288	night_outside	2017-09-25 03:42:58	1
289	night_outside	2017-09-25 03:58:33	1
290	night_outside	2017-09-25 04:15:21	1
291	night_outside	2017-09-26 03:25:57	1
292	night_outside	2017-09-26 04:17:24	1
293	night_outside	2017-09-26 03:08:49	1
294	night_outside	2017-09-26 04:37:27	8
295	night_outside	2017-09-27 03:14:07	1
296	night_outside	2017-09-27 04:16:36	25
297	night_outside	2017-09-28 04:35:45	1
298	night_outside	2017-09-28 04:58:20	1
299	night_outside	2017-09-28 04:39:21	1
300	night_outside	2017-09-28 05:09:56	1
301	night_outside	2017-09-28 05:02:12	41
302	night_outside	2017-09-28 05:11:08	25
303	night_outside	2017-09-28 03:23:15	36
304	night_outside	2017-09-28 03:29:02	1
305	night_outside	2017-09-28 03:15:03	1
306	night_outside	2017-09-28 03:28:46	10
307	night_outside	2017-09-30 03:54:03	1
308	night_outside	2017-09-22 03:09:43	1
309	night_outside	2017-09-22 03:08:15	1
310	night_outside	2017-09-30 04:39:48	1
311	night_outside	2017-09-30 04:09:13	97
312	night_outside	2017-09-30 04:07:09	61
313	night_outside	2017-09-30 04:36:36	69
314	night_outside	2017-09-22 02:29:04	1
315	night_outside	2017-09-22 03:38:15	1
316	night_outside	2017-09-22 01:38:49	275
317	night_outside	2017-09-22 03:15:23	1
318	night_outside	2017-09-22 03:07:47	33
319	night_outside	2017-09-22 02:31:08	29
320	night_outside	2017-09-22 03:11:55	1
321	night_outside	2017-09-22 04:38:00	110
322	night_outside	2017-09-23 02:25:17	1
323	night_outside	2017-09-23 01:41:01	81
324	night_outside	2017-09-23 05:07:53	1
325	night_outside	2017-09-25 03:16:18	1
326	night_outside	2017-09-25 02:59:22	1
327	night_outside	2017-09-25 02:57:12	11
328	night_outside	2017-09-25 02:56:24	1
329	night_outside	2017-09-25 02:58:32	9
330	night_outside	2017-09-25 04:08:54	121
331	night_outside	2017-09-25 04:14:54	180
332	night_outside	2017-09-25 04:11:37	153
333	night_outside	2017-09-25 04:22:54	4
334	night_outside	2017-09-25 04:18:46	185
335	night_outside	2017-09-25 04:23:50	12
336	night_outside	2017-09-27 04:25:57	1
337	night_outside	2017-09-27 04:29:03	41
338	night_outside	2017-09-27 04:21:24	1
339	night_outside	2017-09-27 04:32:53	33
340	night_outside	2017-09-22 04:07:45	1
341	night_outside	2017-09-23 02:30:11	1
342	night_outside	2017-09-23 02:34:11	1
343	night_outside	2017-09-23 02:31:45	99
344	night_outside	2017-09-23 02:35:37	171
345	night_outside	2017-09-23 02:39:29	1231
346	night_outside	2017-09-23 03:00:00	15
347	night_outside	2017-09-23 04:31:59	1
348	night_outside	2017-09-23 04:37:53	41
349	night_outside	2017-09-23 04:36:01	39
350	night_outside	2017-09-23 04:40:23	1
351	night_outside	2017-09-23 04:39:19	3
352	night_outside	2017-09-21 03:08:25	9
353	night_outside	2017-09-21 03:26:46	1
354	night_outside	2017-09-28 03:05:07	1
355	night_outside	2017-09-30 04:14:18	140
356	night_outside	2017-09-30 04:13:25	9
357	night_outside	2017-09-23 05:01:45	1
358	night_outside	2017-09-24 03:20:30	25
359	night_outside	2017-09-25 03:40:30	1
360	night_outside	2017-09-27 03:36:57	1
361	night_outside	2017-09-27 03:38:03	1
362	night_outside	2017-09-22 03:50:34	1
363	night_outside	2017-09-22 04:01:09	1
364	night_outside	2017-09-22 03:59:49	9
365	night_outside	2017-09-23 04:38:20	1
366	night_outside	2017-09-28 04:40:22	1
367	night_outside	2017-09-21 01:05:49	1
368	night_outside	2017-09-21 01:27:17	65
369	night_outside	2017-09-21 01:23:41	182
370	night_outside	2017-09-21 04:08:39	1
371	night_outside	2017-09-22 02:39:24	1
372	night_outside	2017-09-23 00:43:13	2
373	night_outside	2017-09-24 02:03:55	33
374	night_outside	2017-09-24 04:44:13	1
375	night_outside	2017-09-24 02:31:22	59
376	night_outside	2017-09-24 02:06:17	43
377	night_outside	2017-09-24 02:17:05	1
378	night_outside	2017-09-25 04:19:35	1
379	night_outside	2017-09-30 04:07:02	1
380	night_outside	2017-09-30 05:00:13	1
381	night_outside	2017-09-21 00:52:54	1
382	night_outside	2017-09-21 01:09:42	17
383	night_outside	2017-09-21 01:50:05	1
384	night_outside	2017-09-20 23:51:23	1
385	night_outside	2017-09-21 00:52:02	1
386	night_outside	2017-09-21 00:41:22	1
387	night_outside	2017-09-21 01:04:30	217
388	night_outside	2017-09-21 01:25:34	12
389	night_outside	2017-09-21 01:13:18	700
390	night_outside	2017-09-21 01:28:54	201
391	night_outside	2017-09-21 01:45:09	129
392	night_outside	2017-09-21 01:33:45	125
393	night_outside	2017-09-21 01:48:45	5
394	night_outside	2017-09-22 00:50:12	1
395	night_outside	2017-09-22 00:52:20	17
396	night_outside	2017-09-22 00:51:41	1
397	night_outside	2017-09-23 01:28:29	1
398	night_outside	2017-09-23 01:02:01	1
399	night_outside	2017-09-23 01:00:41	1
400	night_outside	2017-09-23 01:07:37	25
401	night_outside	2017-09-24 02:09:14	1
402	night_outside	2017-09-24 02:14:02	9
403	night_outside	2017-09-24 03:02:33	1
404	night_outside	2017-09-24 03:46:33	233
405	night_outside	2017-09-24 03:45:37	11
406	night_outside	2017-09-24 03:50:59	1
407	night_outside	2017-09-24 04:05:52	11
408	night_outside	2017-09-25 02:38:29	1
409	night_outside	2017-09-25 01:24:11	1
410	night_outside	2017-09-25 02:24:37	182
411	night_outside	2017-09-25 02:21:01	142
412	night_outside	2017-09-25 02:30:45	65
413	night_outside	2017-09-25 03:12:26	9
414	night_outside	2017-09-25 03:13:46	97
415	night_outside	2017-09-25 03:21:54	41
416	night_outside	2017-09-25 03:17:46	100
417	night_outside	2017-09-25 03:29:14	1
418	night_outside	2017-09-25 03:32:34	1
419	night_outside	2017-09-25 03:30:58	1
420	night_outside	2017-09-25 03:42:49	124
421	night_outside	2017-09-26 02:21:53	1
422	night_outside	2017-09-26 02:14:41	41
423	night_outside	2017-09-26 02:54:49	1
424	night_outside	2017-09-26 02:36:49	1
425	night_outside	2017-09-26 01:47:38	9
426	night_outside	2017-09-26 02:53:43	1
427	night_outside	2017-09-26 02:21:03	1
428	night_outside	2017-09-26 02:56:15	3
429	night_outside	2017-09-27 04:30:43	1
430	night_outside	2017-09-27 04:39:36	1
431	night_outside	2017-09-27 04:36:57	1
432	night_outside	2017-09-27 03:48:48	25
433	night_outside	2017-09-27 04:13:44	113
434	night_outside	2017-09-27 04:19:02	41
435	night_outside	2017-09-27 04:16:31	57
436	night_outside	2017-09-27 04:39:04	1
437	night_outside	2017-09-27 04:20:22	1
438	night_outside	2017-09-27 04:43:11	49
439	night_outside	2017-09-27 04:41:04	17
440	night_outside	2017-09-27 05:02:01	1
441	night_outside	2017-09-27 04:49:01	161
442	night_outside	2017-09-27 05:04:25	9
443	night_outside	2017-09-27 05:05:28	692
444	night_outside	2017-09-30 05:11:44	1
445	night_outside	2017-09-30 03:05:55	17
446	night_outside	2017-09-30 03:12:26	2
447	night_outside	2017-09-30 03:19:22	218
448	night_outside	2017-09-30 03:13:22	114
449	night_outside	2017-09-30 03:28:42	1
450	night_outside	2017-09-30 03:26:58	41
451	night_outside	2017-09-30 03:51:45	34
452	night_outside	2017-09-30 03:50:41	2
453	night_outside	2017-09-30 04:01:21	42
454	night_outside	2017-09-30 03:55:45	26
455	night_outside	2017-09-30 04:04:41	1
456	night_outside	2017-09-30 04:22:17	33
457	night_outside	2017-09-30 04:30:25	153
458	night_outside	2017-09-30 04:23:45	9
459	night_outside	2017-09-30 04:52:24	9
460	night_outside	2017-09-30 04:50:32	9
461	night_outside	2017-09-22 02:20:50	1
462	night_outside	2017-09-27 04:22:16	1
463	night_outside	2017-09-27 03:39:58	145
464	night_outside	2017-09-27 03:38:05	65
465	night_outside	2017-09-27 04:21:30	1
466	night_outside	2017-09-28 04:05:13	25
467	night_outside	2017-09-28 04:06:54	1
468	night_outside	2017-09-28 04:00:57	30
469	night_outside	2017-09-22 04:47:18	1
470	night_outside	2017-09-23 03:57:14	1
471	night_outside	2017-09-23 04:54:49	1
472	night_outside	2017-09-23 04:38:31	1
473	night_outside	2017-09-24 02:38:22	1
474	night_outside	2017-09-24 02:37:17	1
475	night_outside	2017-09-24 02:45:19	1
476	night_outside	2017-09-24 04:26:12	1
477	night_outside	2017-09-24 04:27:24	22
478	night_outside	2017-09-24 04:47:13	1
479	night_outside	2017-09-26 04:59:01	1
480	night_outside	2017-09-26 05:10:44	1
481	night_outside	2017-09-27 04:25:34	41
482	night_outside	2017-09-27 04:16:54	1
483	night_outside	2017-09-22 03:09:06	1
484	night_outside	2017-09-22 04:05:21	1
485	night_outside	2017-09-24 00:58:33	17
486	night_outside	2017-09-26 01:26:25	1
487	night_outside	2017-09-26 04:24:19	1
488	night_outside	2017-09-20 23:01:38	1
489	night_outside	2017-09-22 02:54:59	1
490	night_outside	2017-09-21 00:10:55	1
491	night_outside	2017-09-21 01:28:30	1
492	night_outside	2017-09-21 00:10:56	1
493	night_outside	2017-09-21 01:28:30	1
494	night_outside	2017-09-21 04:24:09	1
495	night_outside	2017-09-21 02:46:51	1
496	night_outside	2017-09-21 02:45:23	33
497	night_outside	2017-09-21 02:51:39	105
498	night_outside	2017-09-21 02:49:07	1
499	night_outside	2017-09-23 02:03:49	1
500	night_outside	2017-09-23 02:03:23	9
501	night_outside	2017-09-24 04:29:42	97
502	night_outside	2017-09-25 01:00:30	40
503	night_outside	2017-09-24 04:44:50	17
504	night_outside	2017-09-24 20:24:39	1306
505	night_outside	2017-09-26 23:05:44	481
506	night_outside	2017-09-24 04:28:09	1
507	night_outside	2017-09-21 19:26:01	1
508	night_outside	2017-09-22 01:00:11	1
509	night_outside	2017-09-24 00:58:30	1
510	night_outside	2017-09-24 00:59:50	10
511	night_outside	2017-09-24 01:00:00	113
512	night_outside	2017-09-24 01:20:19	30
513	night_outside	2017-09-20 21:27:56	41
514	night_outside	2017-09-21 19:59:07	53
515	night_outside	2017-09-21 20:00:00	52
516	night_outside	2017-09-21 19:30:20	1
517	night_outside	2017-09-21 20:33:04	1
518	night_outside	2017-09-21 22:09:35	1
519	night_outside	2017-09-22 04:05:27	1
520	night_outside	2017-09-21 02:01:31	1
521	night_outside	2017-09-21 20:05:12	1
522	night_outside	2017-09-21 23:03:07	1
523	night_outside	2017-09-24 01:39:11	25
524	night_outside	2017-09-24 03:07:41	1
525	night_outside	2017-09-24 03:37:02	15
526	night_outside	2017-09-24 01:24:32	1
527	night_outside	2017-09-24 01:42:47	181
528	night_outside	2017-09-24 01:56:19	221
529	night_outside	2017-09-24 02:00:00	755
530	night_outside	2017-09-24 01:46:26	1
531	night_outside	2017-09-30 05:16:24	1
532	night_outside	2017-09-20 23:14:15	1
533	night_outside	2017-09-20 23:16:47	1
534	night_outside	2017-09-20 23:12:56	61
535	night_outside	2017-09-21 00:48:56	1
536	night_outside	2017-09-22 04:05:22	1
537	night_outside	2017-09-27 04:13:52	1
538	night_outside	2017-09-23 02:46:16	1
539	night_outside	2017-09-23 02:18:07	1
540	night_outside	2017-09-24 01:37:22	1
541	night_outside	2017-09-24 01:30:34	71
542	night_outside	2017-09-24 01:25:42	1
543	night_outside	2017-09-25 02:46:27	1
544	night_outside	2017-09-27 05:14:28	1
545	night_outside	2017-09-21 02:37:33	1
546	night_outside	2017-09-21 02:36:05	1
547	night_outside	2017-09-25 03:04:42	1
548	night_outside	2017-09-25 03:04:42	323
549	night_outside	2017-09-27 03:37:51	1
550	night_outside	2017-09-25 03:26:46	1
551	night_outside	2017-09-21 00:30:12	1
552	night_outside	2017-09-22 05:16:05	137
553	night_outside	2017-09-21 02:03:40	25
554	night_outside	2017-09-21 04:14:15	31
555	night_outside	2017-09-21 21:41:02	1
556	night_outside	2017-09-24 04:29:10	1
557	night_outside	2017-09-21 01:34:56	1
558	night_outside	2017-09-21 01:39:26	1
559	night_outside	2017-09-21 01:47:26	1
560	night_outside	2017-09-21 02:04:25	1
561	night_outside	2017-09-21 02:08:25	31
562	night_outside	2017-09-21 01:40:55	1
563	night_outside	2017-09-21 00:10:54	41
564	night_outside	2017-09-21 00:12:40	43
565	night_outside	2017-09-21 00:12:06	1
566	night_outside	2017-09-23 21:16:02	1
567	daytime	2017-09-27 06:00:00	900
568	night_outside	2017-09-21 03:59:41	1
569	night_outside	2017-09-21 04:03:02	72
570	night_outside	2017-09-21 03:58:06	1
571	night_outside	2017-09-24 01:21:33	1
572	night_outside	2017-09-27 01:40:19	1
573	night_outside	2017-09-27 01:41:52	1
574	night_outside	2017-09-22 05:15:47	1
575	night_outside	2017-09-27 05:23:12	91
576	night_outside	2017-09-21 00:14:28	1
577	night_outside	2017-09-25 03:54:56	1
578	night_outside	2017-09-22 04:48:13	1
579	night_outside	2017-09-22 04:51:21	1
580	night_outside	2017-09-22 04:49:05	9
581	night_outside	2017-09-22 04:51:37	1
582	night_outside	2017-09-25 03:54:56	1
583	night_outside	2017-09-26 04:24:23	1
584	night_outside	2017-09-22 05:10:17	1
585	night_outside	2017-09-22 05:12:39	1
586	night_outside	2017-09-22 05:11:11	1
587	night_outside	2017-09-25 03:27:28	1
588	daytime	2017-09-21 06:00:03	1
589	daytime	2017-09-21 06:00:27	1
590	daytime	2017-09-21 06:00:00	7
591	daytime	2017-09-21 06:00:00	101
592	daytime	2017-09-21 06:00:01	61
593	daytime	2017-09-21 06:00:06	121
594	daytime	2017-09-21 06:00:00	119
595	daytime	2017-09-21 06:00:00	131
596	daytime	2017-09-21 06:00:00	253
597	daytime	2017-09-21 06:04:27	1
598	daytime	2017-09-21 06:03:15	91
599	daytime	2017-09-21 06:03:38	211
600	daytime	2017-09-21 06:07:42	1
601	daytime	2017-09-21 06:00:00	433
602	daytime	2017-09-21 06:07:36	121
603	daytime	2017-09-21 06:08:01	151
604	daytime	2017-09-21 06:06:10	241
605	daytime	2017-09-21 06:00:00	668
606	daytime	2017-09-21 06:00:00	667
607	daytime	2017-09-21 06:00:00	742
608	daytime	2017-09-21 06:00:00	730
609	daytime	2017-09-21 06:12:10	31
610	daytime	2017-09-21 06:00:00	749
611	daytime	2017-09-21 06:00:00	852
612	daytime	2017-09-21 06:10:08	211
613	daytime	2017-09-21 06:09:36	301
614	daytime	2017-09-21 06:14:01	31
615	daytime	2017-09-21 06:11:45	181
616	daytime	2017-09-21 06:14:40	1
617	daytime	2017-09-21 06:00:00	912
618	daytime	2017-09-21 06:13:31	91
619	daytime	2017-09-21 06:15:09	61
620	daytime	2017-09-21 06:00:00	916
621	daytime	2017-09-21 06:14:06	181
622	daytime	2017-09-21 06:17:31	1
623	daytime	2017-09-21 06:17:12	1
624	daytime	2017-09-21 06:17:40	1
625	daytime	2017-09-21 06:00:00	1054
626	daytime	2017-09-21 06:00:00	1066
627	daytime	2017-09-21 06:00:00	1062
628	daytime	2017-09-21 06:00:00	1195
629	daytime	2017-09-21 06:22:50	1
630	daytime	2017-09-21 06:22:30	1
631	daytime	2017-09-21 06:22:53	1
632	daytime	2017-09-21 06:00:00	1372
633	daytime	2017-09-21 06:20:05	181
634	daytime	2017-09-21 06:24:05	1
635	daytime	2017-09-21 06:23:14	31
636	daytime	2017-09-21 06:20:32	241
637	daytime	2017-09-21 06:21:40	151
638	daytime	2017-09-21 06:23:05	271
639	daytime	2017-09-21 06:26:20	1
640	daytime	2017-09-21 06:22:07	451
641	daytime	2017-09-21 06:24:57	181
642	daytime	2017-09-21 06:30:00	61
643	daytime	2017-09-21 06:31:05	1
644	daytime	2017-09-21 06:31:57	31
645	daytime	2017-09-21 06:17:11	841
646	daytime	2017-09-21 06:22:08	631
647	daytime	2017-09-21 06:31:05	91
648	daytime	2017-09-21 06:34:10	1
649	daytime	2017-09-21 06:26:05	451
650	daytime	2017-09-21 06:34:40	91
651	daytime	2017-09-21 06:34:30	1
652	daytime	2017-09-21 06:29:50	571
653	daytime	2017-09-21 06:36:27	1
654	daytime	2017-09-21 06:39:44	31
655	daytime	2017-09-21 06:40:00	1
656	daytime	2017-09-21 06:32:37	571
657	daytime	2017-09-21 06:39:40	61
658	daytime	2017-09-21 06:41:57	121
659	daytime	2017-09-21 06:40:10	211
660	daytime	2017-09-21 06:43:40	61
661	daytime	2017-09-21 06:43:30	31
662	daytime	2017-09-21 06:45:56	1
663	daytime	2017-09-21 06:35:05	631
664	daytime	2017-09-21 06:46:07	1
665	daytime	2017-09-21 06:47:10	91
666	daytime	2017-09-21 06:39:05	571
667	daytime	2017-09-21 06:19:15	1801
668	daytime	2017-09-21 06:46:44	121
669	daytime	2017-09-21 06:49:50	1
670	daytime	2017-09-21 06:50:00	1
671	daytime	2017-09-21 06:29:32	1291
672	daytime	2017-09-21 06:49:20	91
673	daytime	2017-09-21 06:08:33	2761
674	daytime	2017-09-21 06:52:35	1
675	daytime	2017-09-21 06:52:30	1
676	daytime	2017-09-21 06:50:56	211
677	daytime	2017-09-21 06:53:37	1
678	daytime	2017-09-21 06:57:00	121
679	daytime	2017-09-21 06:47:40	631
680	daytime	2017-09-21 06:53:30	331
681	daytime	2017-09-21 07:01:50	1
682	daytime	2017-09-21 07:01:20	1
683	daytime	2017-09-21 06:45:23	877
684	daytime	2017-09-21 07:00:00	264
685	daytime	2017-09-21 07:02:00	271
686	daytime	2017-09-21 06:49:27	633
687	daytime	2017-09-21 07:00:00	538
688	daytime	2017-09-21 07:05:00	151
689	daytime	2017-09-21 07:09:30	1
690	daytime	2017-09-21 07:02:35	481
691	daytime	2017-09-21 07:04:07	331
692	daytime	2017-09-21 06:00:00	3600
693	daytime	2017-09-21 07:00:00	649
694	daytime	2017-09-21 07:03:40	421
695	daytime	2017-09-21 07:11:50	1
696	daytime	2017-09-21 07:11:30	1
697	daytime	2017-09-21 07:11:57	1
698	daytime	2017-09-21 07:12:53	1
699	daytime	2017-09-21 07:04:20	511
700	daytime	2017-09-21 07:14:27	1
701	daytime	2017-09-21 07:18:30	1
702	daytime	2017-09-21 07:19:52	1
703	daytime	2017-09-21 07:12:44	541
704	daytime	2017-09-21 07:15:40	361
705	daytime	2017-09-21 07:23:29	1
706	daytime	2017-09-21 07:22:52	1
707	daytime	2017-09-21 07:16:20	601
708	daytime	2017-09-21 06:58:56	64
709	daytime	2017-09-21 07:00:00	1467
710	daytime	2017-09-21 07:28:52	31
711	daytime	2017-09-21 07:27:25	61
712	daytime	2017-09-21 07:30:49	1
713	daytime	2017-09-21 07:17:30	721
714	daytime	2017-09-21 07:19:07	781
715	daytime	2017-09-21 06:18:11	2509
716	daytime	2017-09-21 07:00:00	1871
717	daytime	2017-09-21 06:00:00	3600
718	daytime	2017-09-21 07:00:00	1974
719	daytime	2017-09-21 07:26:09	361
720	daytime	2017-09-21 06:05:28	3272
721	daytime	2017-09-21 07:00:00	2218
722	daytime	2017-09-21 07:15:27	1081
723	daytime	2017-09-21 07:01:19	2161
724	daytime	2017-09-21 06:53:40	380
725	daytime	2017-09-21 07:00:00	2351
726	daytime	2017-09-21 06:55:32	268
727	daytime	2017-09-21 07:00:00	2433
728	daytime	2017-09-21 07:25:28	811
729	daytime	2017-09-21 07:31:55	391
730	daytime	2017-09-21 06:36:35	1405
731	daytime	2017-09-21 07:00:00	2525
732	daytime	2017-09-21 07:25:43	811
733	daytime	2017-09-21 07:41:31	211
734	daytime	2017-09-21 07:43:13	1
735	daytime	2017-09-21 07:46:25	1
736	daytime	2017-09-21 07:45:59	1
737	daytime	2017-09-21 07:43:18	361
738	daytime	2017-09-21 07:48:31	31
739	daytime	2017-09-21 07:49:51	1
740	daytime	2017-09-21 07:52:17	31
741	daytime	2017-09-21 07:38:22	811
742	daytime	2017-09-21 07:49:13	331
743	daytime	2017-09-21 07:53:05	1
744	daytime	2017-09-21 07:46:43	601
745	daytime	2017-09-21 07:34:39	1441
746	daytime	2017-09-21 07:59:28	1
747	daytime	2017-09-21 07:36:09	1411
748	daytime	2017-09-21 08:00:42	31
749	daytime	2017-09-21 08:00:47	1
750	daytime	2017-09-21 07:47:34	746
751	daytime	2017-09-21 08:00:00	95
752	daytime	2017-09-21 07:59:30	30
753	daytime	2017-09-21 08:00:00	121
754	daytime	2017-09-21 07:58:21	99
755	daytime	2017-09-21 08:00:00	112
756	daytime	2017-09-21 08:02:58	1
757	daytime	2017-09-21 08:01:18	91
758	daytime	2017-09-21 08:04:08	1
759	daytime	2017-09-21 07:39:26	1234
760	daytime	2017-09-21 08:00:00	297
761	daytime	2017-09-21 06:00:00	3600
762	daytime	2017-09-21 07:00:00	3600
763	daytime	2017-09-21 08:00:00	295
764	daytime	2017-09-21 06:00:00	3600
765	daytime	2017-09-21 07:00:00	3600
766	daytime	2017-09-21 08:00:00	304
767	daytime	2017-09-21 08:07:17	31
768	daytime	2017-09-21 08:00:42	391
769	daytime	2017-09-21 08:09:12	1
770	daytime	2017-09-21 06:55:32	268
771	daytime	2017-09-21 07:00:00	3600
772	daytime	2017-09-21 08:00:00	542
773	daytime	2017-09-21 08:07:28	121
774	daytime	2017-09-21 08:09:25	1
775	daytime	2017-09-21 08:03:08	451
776	daytime	2017-09-21 08:09:38	1
777	daytime	2017-09-21 08:16:38	1
778	daytime	2017-09-21 08:08:51	181
779	daytime	2017-09-21 08:14:51	361
780	daytime	2017-09-21 08:05:48	661
781	daytime	2017-09-21 08:04:54	961
782	daytime	2017-09-21 08:11:51	601
783	daytime	2017-09-21 06:55:14	286
784	daytime	2017-09-21 07:00:00	3600
785	daytime	2017-09-21 08:00:00	1274
786	daytime	2017-09-21 08:20:00	151
787	daytime	2017-09-21 08:09:53	751
788	daytime	2017-09-21 08:22:03	121
789	daytime	2017-09-21 07:40:39	1161
790	daytime	2017-09-21 08:00:00	1540
791	daytime	2017-09-21 08:21:27	241
792	daytime	2017-09-21 08:24:48	1
793	daytime	2017-09-21 08:24:51	121
794	daytime	2017-09-21 07:44:25	935
795	daytime	2017-09-21 08:00:00	1556
796	daytime	2017-09-21 08:06:30	1231
797	daytime	2017-09-21 08:24:54	121
798	daytime	2017-09-21 08:10:47	1021
799	daytime	2017-09-21 08:15:38	691
800	daytime	2017-09-21 08:31:18	1
801	daytime	2017-09-21 08:16:55	901
802	daytime	2017-09-21 08:30:51	61
803	daytime	2017-09-21 08:32:33	1
804	daytime	2017-09-21 07:59:35	25
805	daytime	2017-09-21 08:00:00	1926
806	daytime	2017-09-21 08:31:47	61
807	daytime	2017-09-21 08:21:38	661
808	daytime	2017-09-21 08:28:54	361
809	daytime	2017-09-21 08:29:08	361
810	daytime	2017-09-21 08:36:17	1
811	daytime	2017-09-21 08:35:51	1
812	daytime	2017-09-21 08:29:54	421
813	daytime	2017-09-21 08:38:08	1
814	daytime	2017-09-21 08:37:54	1
815	daytime	2017-09-21 08:34:18	331
816	daytime	2017-09-21 08:30:23	571
817	daytime	2017-09-21 08:31:21	541
818	daytime	2017-09-21 07:14:18	2742
819	daytime	2017-09-21 08:00:00	2417
820	daytime	2017-09-21 08:35:55	271
821	daytime	2017-09-21 08:38:51	91
822	daytime	2017-09-21 08:04:33	2161
823	daytime	2017-09-21 08:25:30	901
824	daytime	2017-09-21 08:30:08	661
825	daytime	2017-09-21 08:39:08	91
826	daytime	2017-09-21 06:36:08	1432
827	daytime	2017-09-21 07:00:00	3600
828	daytime	2017-09-21 08:00:00	2527
829	daytime	2017-09-21 08:13:28	1771
830	daytime	2017-09-21 08:25:42	1021
831	daytime	2017-09-21 08:47:12	1
832	daytime	2017-09-21 08:24:12	1351
833	daytime	2017-09-21 08:44:08	211
834	daytime	2017-09-21 08:31:30	961
835	daytime	2017-09-21 08:47:30	91
836	daytime	2017-09-21 08:46:38	121
837	daytime	2017-09-21 08:49:21	1
838	daytime	2017-09-21 08:50:37	31
839	daytime	2017-09-21 08:42:53	421
840	daytime	2017-09-21 08:53:11	31
841	daytime	2017-09-21 08:50:17	91
842	daytime	2017-09-21 08:52:41	91
843	daytime	2017-09-21 08:53:50	1
844	daytime	2017-09-21 08:52:59	121
845	daytime	2017-09-21 08:54:22	31
846	daytime	2017-09-21 08:55:05	1
847	daytime	2017-09-21 07:57:21	159
848	daytime	2017-09-21 08:00:00	3412
849	daytime	2017-09-21 08:51:53	421
850	daytime	2017-09-21 09:01:54	1
851	daytime	2017-09-21 09:05:54	1
852	daytime	2017-09-21 09:05:07	1
853	daytime	2017-09-21 09:04:41	121
854	daytime	2017-09-21 09:08:07	121
855	daytime	2017-09-21 09:09:20	1
856	daytime	2017-09-21 09:11:15	1
857	daytime	2017-09-21 09:13:17	1
858	daytime	2017-09-21 09:12:02	31
859	daytime	2017-09-21 08:46:58	782
860	daytime	2017-09-21 09:00:00	899
861	daytime	2017-09-21 09:15:37	1
862	daytime	2017-09-21 09:02:37	781
863	daytime	2017-09-21 09:12:50	301
864	daytime	2017-09-21 09:15:16	31
865	daytime	2017-09-21 09:18:37	31
866	daytime	2017-09-21 09:18:50	1
867	daytime	2017-09-21 09:22:07	1
868	daytime	2017-09-21 09:23:20	1
869	daytime	2017-09-21 09:22:20	31
870	daytime	2017-09-21 09:16:02	451
871	daytime	2017-09-21 08:54:37	323
872	daytime	2017-09-21 09:00:00	1538
873	daytime	2017-09-21 09:20:07	301
874	daytime	2017-09-21 09:25:50	1
875	daytime	2017-09-21 09:02:11	1411
876	daytime	2017-09-21 09:10:41	1141
877	daytime	2017-09-21 09:26:20	61
878	daytime	2017-09-21 09:26:32	271
879	daytime	2017-09-21 09:37:50	1
880	daytime	2017-09-21 09:11:50	1531
881	daytime	2017-09-21 09:28:37	571
882	daytime	2017-09-21 09:31:50	361
883	daytime	2017-09-21 08:54:41	319
884	daytime	2017-09-21 09:00:00	2292
885	daytime	2017-09-21 09:38:45	1
886	daytime	2017-09-21 09:37:32	391
887	daytime	2017-09-21 09:29:07	1021
888	daytime	2017-09-21 06:23:09	2211
889	daytime	2017-09-21 07:00:00	3600
890	daytime	2017-09-21 08:00:00	3600
891	daytime	2017-09-21 09:00:00	3097
892	daytime	2017-09-21 09:49:23	61
893	daytime	2017-09-21 09:55:15	1
894	daytime	2017-09-21 09:32:41	1291
895	daytime	2017-09-21 09:51:01	331
896	daytime	2017-09-21 09:55:01	31
897	daytime	2017-09-21 09:56:14	61
898	daytime	2017-09-21 09:56:22	31
899	daytime	2017-09-21 09:56:58	121
900	daytime	2017-09-21 09:14:59	2701
901	daytime	2017-09-21 09:01:35	3481
902	daytime	2017-09-21 09:59:31	1
903	daytime	2017-09-21 09:52:40	440
904	daytime	2017-09-21 10:00:00	11
905	daytime	2017-09-21 09:57:40	140
906	daytime	2017-09-21 10:00:00	11
907	daytime	2017-09-21 09:54:23	337
908	daytime	2017-09-21 10:00:00	24
909	daytime	2017-09-21 09:59:15	45
910	daytime	2017-09-21 10:00:00	16
911	daytime	2017-09-21 09:59:52	8
912	daytime	2017-09-21 10:00:00	113
913	daytime	2017-09-21 09:17:57	2523
914	daytime	2017-09-21 10:00:00	238
915	daytime	2017-09-21 09:44:20	940
916	daytime	2017-09-21 10:00:00	231
917	daytime	2017-09-21 10:01:28	91
918	daytime	2017-09-21 09:56:16	224
919	daytime	2017-09-21 10:00:00	317
920	daytime	2017-09-21 10:05:26	1
921	daytime	2017-09-21 09:54:19	341
922	daytime	2017-09-21 10:00:00	320
923	daytime	2017-09-21 10:08:51	61
924	daytime	2017-09-21 10:10:27	1
925	daytime	2017-09-21 10:09:22	181
926	daytime	2017-09-21 10:09:56	121
927	daytime	2017-09-21 10:03:10	601
928	daytime	2017-09-21 10:08:57	241
929	daytime	2017-09-21 10:13:39	1
930	daytime	2017-09-21 09:54:06	354
931	daytime	2017-09-21 10:00:00	817
932	daytime	2017-09-21 10:09:15	271
933	daytime	2017-09-21 10:03:14	631
934	daytime	2017-09-21 10:14:27	1
935	daytime	2017-09-21 10:17:15	1
936	daytime	2017-09-21 10:06:33	631
937	daytime	2017-09-21 09:00:22	3578
938	daytime	2017-09-21 10:00:00	1133
939	daytime	2017-09-21 10:17:52	1
940	daytime	2017-09-21 10:20:09	1
941	daytime	2017-09-21 10:08:48	661
942	daytime	2017-09-21 10:18:13	151
943	daytime	2017-09-21 10:20:34	1
944	daytime	2017-09-21 10:18:14	241
945	daytime	2017-09-21 10:15:51	301
946	daytime	2017-09-21 10:20:33	151
947	daytime	2017-09-21 10:18:09	271
948	daytime	2017-09-21 10:16:57	391
949	daytime	2017-09-21 10:22:48	31
950	daytime	2017-09-21 10:20:26	241
951	daytime	2017-09-21 10:16:57	421
952	daytime	2017-09-21 10:26:03	1
953	daytime	2017-09-21 10:26:57	31
954	daytime	2017-09-21 10:27:04	1
955	daytime	2017-09-21 10:27:56	61
956	daytime	2017-09-21 10:27:48	31
957	daytime	2017-09-21 10:31:27	1
958	daytime	2017-09-21 10:24:21	361
959	daytime	2017-09-21 10:26:09	331
960	daytime	2017-09-21 10:29:03	181
961	daytime	2017-09-21 10:31:48	1
962	daytime	2017-09-21 10:25:13	571
963	daytime	2017-09-21 10:28:44	211
964	daytime	2017-09-21 10:34:57	1
965	daytime	2017-09-21 10:34:48	1
966	daytime	2017-09-21 10:35:21	1
967	daytime	2017-09-21 10:20:45	931
968	daytime	2017-09-21 10:34:39	61
969	daytime	2017-09-21 10:37:56	1
970	daytime	2017-09-21 10:36:33	61
971	daytime	2017-09-21 10:38:39	1
972	daytime	2017-09-21 10:09:18	1951
973	daytime	2017-09-21 10:41:03	1
974	daytime	2017-09-21 10:42:45	1
975	daytime	2017-09-21 10:41:56	151
976	daytime	2017-09-21 10:42:21	151
977	daytime	2017-09-21 10:44:48	1
978	daytime	2017-09-21 10:38:18	541
979	daytime	2017-09-21 10:46:34	1
980	daytime	2017-09-21 10:43:57	241
981	daytime	2017-09-21 10:48:13	91
982	daytime	2017-09-21 10:48:21	31
983	daytime	2017-09-21 10:47:33	181
984	daytime	2017-09-21 10:53:42	1
985	daytime	2017-09-21 10:52:47	1
986	daytime	2017-09-21 10:53:56	1
987	daytime	2017-09-21 10:59:32	28
988	daytime	2017-09-21 11:00:00	3
989	daytime	2017-09-21 10:59:50	1
990	daytime	2017-09-21 10:26:22	2018
991	daytime	2017-09-21 11:00:00	83
992	daytime	2017-09-21 11:00:12	1
993	daytime	2017-09-21 10:59:17	43
994	daytime	2017-09-21 11:00:00	138
995	daytime	2017-09-21 11:01:13	31
996	daytime	2017-09-21 10:57:56	124
997	daytime	2017-09-21 11:00:00	177
998	daytime	2017-09-21 11:06:26	31
999	daytime	2017-09-21 10:48:26	694
1000	daytime	2017-09-21 11:00:00	477
1001	daytime	2017-09-21 11:03:20	271
1002	daytime	2017-09-21 10:26:27	2013
1003	daytime	2017-09-21 11:00:00	688
1004	daytime	2017-09-21 11:05:17	301
1005	daytime	2017-09-21 11:10:55	1
1006	daytime	2017-09-21 11:06:21	241
1007	daytime	2017-09-21 11:15:25	1
1008	daytime	2017-09-21 10:54:47	313
1009	daytime	2017-09-21 11:00:00	978
1010	daytime	2017-09-21 11:11:02	301
1011	daytime	2017-09-21 11:15:56	61
1012	daytime	2017-09-21 11:17:13	1
1013	daytime	2017-09-21 10:16:35	2605
1014	daytime	2017-09-21 11:00:00	1325
1015	daytime	2017-09-21 11:13:17	601
1016	daytime	2017-09-21 11:24:43	91
1017	daytime	2017-09-21 11:24:38	1
1018	daytime	2017-09-21 11:26:29	1
1019	daytime	2017-09-21 11:23:56	151
1020	daytime	2017-09-21 11:20:32	391
1021	daytime	2017-09-21 11:24:25	151
1022	daytime	2017-09-21 09:59:31	29
1023	daytime	2017-09-21 10:00:00	3600
1024	daytime	2017-09-21 11:00:00	1801
1025	daytime	2017-09-21 11:12:26	991
1026	daytime	2017-09-21 09:31:53	1687
1027	daytime	2017-09-21 10:00:00	3600
1028	daytime	2017-09-21 11:00:00	1731
1029	daytime	2017-09-21 10:26:27	2013
1030	daytime	2017-09-21 11:00:00	1797
1031	daytime	2017-09-21 11:15:21	931
1032	daytime	2017-09-21 11:30:12	31
1033	daytime	2017-09-21 11:31:26	91
1034	daytime	2017-09-21 11:23:36	631
1035	daytime	2017-09-21 11:30:50	271
1036	daytime	2017-09-21 11:33:50	91
1037	daytime	2017-09-21 11:32:56	211
1038	daytime	2017-09-21 11:34:51	331
1039	daytime	2017-09-21 11:21:47	1171
1040	daytime	2017-09-21 11:38:50	121
1041	daytime	2017-09-21 11:34:12	481
1042	daytime	2017-09-21 11:29:38	901
1043	daytime	2017-09-21 09:49:07	653
1044	daytime	2017-09-21 10:00:00	3600
1045	daytime	2017-09-21 11:00:00	2645
1046	daytime	2017-09-21 11:30:59	931
1047	daytime	2017-09-21 11:45:23	1
1048	daytime	2017-09-21 11:48:47	1
1049	daytime	2017-09-21 11:46:20	211
1050	daytime	2017-09-21 11:48:56	151
1051	daytime	2017-09-21 10:44:09	951
1052	daytime	2017-09-21 11:00:00	3189
1053	daytime	2017-09-21 06:00:00	3600
1054	daytime	2017-09-21 07:00:00	3600
1055	daytime	2017-09-21 08:00:00	3600
1056	daytime	2017-09-21 09:00:00	3600
1057	daytime	2017-09-21 10:00:00	3600
1058	daytime	2017-09-21 11:00:00	3138
1059	daytime	2017-09-21 11:48:23	301
1060	daytime	2017-09-21 11:30:02	1471
1061	daytime	2017-09-21 11:52:42	61
1062	daytime	2017-09-21 11:47:12	451
1063	daytime	2017-09-21 11:57:41	31
1064	daytime	2017-09-21 11:44:17	841
1065	daytime	2017-09-21 11:47:38	742
1066	daytime	2017-09-21 12:00:00	9
1067	daytime	2017-09-21 11:44:21	931
1068	daytime	2017-09-21 12:03:07	1
1069	daytime	2017-09-21 11:48:04	716
1070	daytime	2017-09-21 12:00:00	35
1071	daytime	2017-09-21 10:05:34	3266
1072	daytime	2017-09-21 11:00:00	3600
1073	daytime	2017-09-21 12:00:00	214
1074	daytime	2017-09-21 11:59:31	29
1075	daytime	2017-09-21 12:00:00	212
1076	daytime	2017-09-21 12:04:16	1
1077	daytime	2017-09-21 12:04:07	1
1078	daytime	2017-09-21 12:05:12	1
1079	daytime	2017-09-21 11:25:04	2096
1080	daytime	2017-09-21 12:00:00	605
1081	daytime	2017-09-21 12:11:07	1
1082	daytime	2017-09-21 12:01:41	391
1083	daytime	2017-09-21 12:11:46	1
1084	daytime	2017-09-21 11:55:19	281
1085	daytime	2017-09-21 12:00:00	680
1086	daytime	2017-09-21 12:12:55	1
1087	daytime	2017-09-21 11:31:56	1684
1088	daytime	2017-09-21 12:00:00	1017
1089	daytime	2017-09-21 12:09:37	481
1090	daytime	2017-09-21 12:11:01	361
1091	daytime	2017-09-21 12:17:53	181
1092	daytime	2017-09-21 12:18:55	1
1093	daytime	2017-09-21 12:18:52	181
1094	daytime	2017-09-21 12:21:20	1
1095	daytime	2017-09-21 12:21:55	91
1096	daytime	2017-09-21 12:15:49	451
1097	daytime	2017-09-21 12:18:55	271
1098	daytime	2017-09-21 11:48:50	670
1099	daytime	2017-09-21 12:00:00	1431
1100	daytime	2017-09-21 12:04:16	1171
1101	daytime	2017-09-21 08:13:03	2817
1102	daytime	2017-09-21 09:00:00	3600
1103	daytime	2017-09-21 10:00:00	3600
1104	daytime	2017-09-21 11:00:00	3600
1105	daytime	2017-09-21 12:00:00	1589
1106	daytime	2017-09-21 12:24:43	241
1107	daytime	2017-09-21 12:28:25	91
1108	daytime	2017-09-21 12:25:20	271
1109	daytime	2017-09-21 12:10:02	1201
1110	daytime	2017-09-21 12:29:58	1
1111	daytime	2017-09-21 12:29:19	121
1112	daytime	2017-09-21 12:18:12	841
1113	daytime	2017-09-21 12:31:02	181
1114	daytime	2017-09-21 12:25:37	421
1115	daytime	2017-09-21 12:34:20	1
1116	daytime	2017-09-21 12:34:13	1
1117	daytime	2017-09-21 12:35:16	1
1118	daytime	2017-09-21 12:33:02	91
1119	daytime	2017-09-21 12:35:25	1
1120	daytime	2017-09-21 12:35:42	31
1121	daytime	2017-09-21 12:26:23	571
1122	daytime	2017-09-21 12:20:01	1081
1123	daytime	2017-09-21 12:39:42	1
1124	daytime	2017-09-21 12:36:58	91
1125	daytime	2017-09-21 12:39:49	1
1126	daytime	2017-09-21 12:37:32	211
1127	daytime	2017-09-21 10:08:48	3072
1128	daytime	2017-09-21 11:00:00	3600
1129	daytime	2017-09-21 12:00:00	2447
1130	daytime	2017-09-21 12:41:23	331
1131	daytime	2017-09-21 12:11:03	2191
1132	daytime	2017-09-21 12:47:25	1
1133	daytime	2017-09-21 12:43:43	241
1134	daytime	2017-09-21 12:51:27	1
1135	daytime	2017-09-21 12:43:20	421
1136	daytime	2017-09-21 12:37:02	1081
1137	daytime	2017-09-21 12:44:46	601
1138	daytime	2017-09-21 12:57:41	1
1139	daytime	2017-09-21 12:17:11	2431
1140	daytime	2017-09-21 10:22:20	2260
1141	daytime	2017-09-21 11:00:00	3600
1142	daytime	2017-09-21 12:00:00	3469
1143	daytime	2017-09-21 12:52:12	331
1144	daytime	2017-09-21 12:57:24	31
1145	daytime	2017-09-21 12:45:32	751
1146	daytime	2017-09-21 12:43:31	871
1147	daytime	2017-09-21 12:04:03	3241
1148	daytime	2017-09-21 12:58:01	1
1149	daytime	2017-09-21 12:17:07	2491
1150	daytime	2017-09-21 12:58:18	1
1151	daytime	2017-09-21 12:06:50	3120
1152	daytime	2017-09-21 12:17:55	2525
1153	daytime	2017-09-21 13:00:00	176
1154	daytime	2017-09-21 13:02:31	1
1155	daytime	2017-09-21 13:02:18	1
1156	daytime	2017-09-21 13:02:30	31
1157	daytime	2017-09-21 13:01:27	91
1158	daytime	2017-09-21 13:02:52	61
1159	daytime	2017-09-21 12:58:02	118
1160	daytime	2017-09-21 13:00:00	183
1161	daytime	2017-09-21 13:02:12	121
1162	daytime	2017-09-21 13:03:11	61
1163	daytime	2017-09-21 13:01:24	181
1164	daytime	2017-09-21 11:30:55	1745
1165	daytime	2017-09-21 12:00:00	3600
1166	daytime	2017-09-21 13:00:00	264
1167	daytime	2017-09-21 13:02:36	121
1168	daytime	2017-09-21 12:50:32	568
1169	daytime	2017-09-21 13:00:00	273
1170	daytime	2017-09-21 13:05:15	1
1171	daytime	2017-09-21 13:05:27	1
1172	daytime	2017-09-21 12:19:16	2444
1173	daytime	2017-09-21 13:00:00	316
1174	daytime	2017-09-21 13:01:01	271
1175	daytime	2017-09-21 12:38:37	1283
1176	daytime	2017-09-21 13:00:00	338
1177	daytime	2017-09-21 13:01:02	271
1178	daytime	2017-09-21 11:55:16	284
1179	daytime	2017-09-21 12:00:00	3600
1180	daytime	2017-09-21 13:00:00	347
1181	daytime	2017-09-21 13:02:10	211
1182	daytime	2017-09-21 11:48:56	664
1183	daytime	2017-09-21 12:00:00	3600
1184	daytime	2017-09-21 13:00:00	356
1185	daytime	2017-09-21 13:03:54	121
1186	daytime	2017-09-21 13:02:19	241
1187	daytime	2017-09-21 11:49:29	631
1188	daytime	2017-09-21 12:00:00	3600
1189	daytime	2017-09-21 13:00:00	359
1190	daytime	2017-09-21 09:28:41	1879
1191	daytime	2017-09-21 10:00:00	3600
1192	daytime	2017-09-21 11:00:00	3600
1193	daytime	2017-09-21 12:00:00	3600
1194	daytime	2017-09-21 13:00:00	398
1195	daytime	2017-09-21 13:02:21	241
1196	daytime	2017-09-21 12:55:48	252
1197	daytime	2017-09-21 13:00:00	409
1198	daytime	2017-09-21 13:00:47	361
1199	daytime	2017-09-21 13:09:15	1
1200	daytime	2017-09-21 13:06:18	31
1201	daytime	2017-09-21 13:09:30	1
1202	daytime	2017-09-21 13:18:45	1
1203	daytime	2017-09-21 13:09:15	301
1204	daytime	2017-09-21 13:28:14	1
1205	daytime	2017-09-21 13:17:24	91
1206	daytime	2017-09-21 13:34:14	31
1207	daytime	2017-09-21 13:06:57	1351
1208	daytime	2017-09-21 13:33:56	121
1209	daytime	2017-09-21 13:33:26	91
1210	daytime	2017-09-21 13:38:05	1
1211	daytime	2017-09-21 13:48:32	1
1212	daytime	2017-09-21 13:30:18	841
1213	daytime	2017-09-21 13:55:23	1
1214	daytime	2017-09-21 13:39:26	571
1215	daytime	2017-09-21 13:57:48	1
1216	daytime	2017-09-21 13:56:31	1
1217	daytime	2017-09-21 14:00:23	1
1218	daytime	2017-09-21 14:08:35	61
1219	daytime	2017-09-21 14:01:35	151
1220	daytime	2017-09-21 14:16:26	1
1221	daytime	2017-09-21 14:08:14	721
1222	daytime	2017-09-21 14:13:26	241
1223	daytime	2017-09-21 14:31:55	31
1224	daytime	2017-09-21 14:21:25	181
1225	daytime	2017-09-21 14:37:52	1
1226	daytime	2017-09-21 14:26:43	601
1227	daytime	2017-09-21 14:39:04	1
1228	daytime	2017-09-21 14:38:22	1
1229	daytime	2017-09-21 14:42:55	1
1230	daytime	2017-09-21 14:39:55	1
1231	daytime	2017-09-21 14:42:52	121
1232	daytime	2017-09-21 14:43:16	1
1233	daytime	2017-09-21 14:45:41	121
1234	daytime	2017-09-21 14:45:55	1
1235	daytime	2017-09-21 14:37:43	661
1236	daytime	2017-09-21 14:45:47	121
1237	daytime	2017-09-21 14:48:55	1
1238	daytime	2017-09-21 14:46:43	121
1239	daytime	2017-09-21 14:59:11	1
1240	daytime	2017-09-21 14:48:55	1
1241	daytime	2017-09-21 15:12:55	631
1242	daytime	2017-09-21 14:48:55	665
1243	daytime	2017-09-21 15:00:00	596
1244	daytime	2017-09-21 15:45:54	91
1245	daytime	2017-09-21 15:37:54	301
1246	daytime	2017-09-21 15:50:24	451
1247	daytime	2017-09-21 16:03:24	61
1248	daytime	2017-09-21 16:18:54	61
1249	daytime	2017-09-21 16:07:54	211
1250	daytime	2017-09-21 16:24:47	766
1251	daytime	2017-09-21 16:11:28	901
1252	daytime	2017-09-21 16:41:01	241
1253	daytime	2017-09-21 17:17:27	1
1254	daytime	2017-09-21 17:16:36	121
1255	daytime	2017-09-21 17:16:57	31
1256	daytime	2017-09-21 17:24:37	31
1257	daytime	2017-09-21 17:31:55	91
1258	daytime	2017-09-21 17:33:04	1
1259	daytime	2017-09-21 16:49:01	659
1260	daytime	2017-09-21 17:00:00	2446
1261	daytime	2017-09-21 17:33:28	1
1262	daytime	2017-09-21 17:43:34	1
1263	daytime	2017-09-21 17:41:37	1
1264	daytime	2017-09-21 17:48:16	1
1265	daytime	2017-09-21 17:46:37	1
1266	daytime	2017-09-21 17:48:34	1
1267	daytime	2017-09-21 17:48:25	1
1268	daytime	2017-09-21 17:47:55	91
1269	daytime	2017-09-21 17:44:15	945
1270	daytime	2017-09-22 06:00:00	770
1271	daytime	2017-09-22 06:00:00	716
1272	daytime	2017-09-22 06:16:53	1
1273	daytime	2017-09-22 06:11:28	91
1274	daytime	2017-09-22 06:16:55	91
1275	daytime	2017-09-22 06:22:53	61
1276	daytime	2017-09-22 06:15:58	151
1277	daytime	2017-09-22 06:45:55	845
1278	daytime	2017-09-22 07:00:00	1016
1279	daytime	2017-09-22 07:33:58	121
1280	daytime	2017-09-22 07:42:58	1
1281	daytime	2017-09-22 07:46:59	61
1282	daytime	2017-09-22 07:46:28	1
1283	daytime	2017-09-22 06:04:54	3306
1284	daytime	2017-09-22 07:00:00	3144
1285	daytime	2017-09-22 07:51:58	421
1286	daytime	2017-09-22 07:03:23	3301
1287	daytime	2017-09-22 08:07:27	1
1288	daytime	2017-09-22 08:03:58	1
1289	daytime	2017-09-22 08:10:57	151
1290	daytime	2017-09-22 08:06:58	31
1291	daytime	2017-09-22 08:17:52	1
1292	daytime	2017-09-22 08:23:22	241
1293	daytime	2017-09-22 08:11:28	901
1294	daytime	2017-09-22 07:58:52	68
1295	daytime	2017-09-22 08:00:00	2033
1296	daytime	2017-09-22 08:46:52	91
1297	daytime	2017-09-22 08:36:52	571
1298	daytime	2017-09-22 08:29:58	1231
1299	daytime	2017-09-22 08:16:57	2011
1300	daytime	2017-09-22 08:51:51	211
1301	daytime	2017-09-22 08:51:25	1
1302	daytime	2017-09-22 09:03:56	1
1303	daytime	2017-09-22 08:59:26	34
1304	daytime	2017-09-22 09:00:00	27
1305	daytime	2017-09-22 06:54:52	308
1306	daytime	2017-09-22 07:00:00	3600
1307	daytime	2017-09-22 08:00:00	3600
1308	daytime	2017-09-22 09:00:00	292
1309	daytime	2017-09-22 08:59:27	33
1310	daytime	2017-09-22 09:00:00	238
1311	daytime	2017-09-22 09:08:26	271
1312	daytime	2017-09-22 09:05:24	61
1313	daytime	2017-09-22 09:21:24	1
1314	daytime	2017-09-22 09:24:56	121
1315	daytime	2017-09-22 09:29:56	301
1316	daytime	2017-09-22 09:17:56	991
1317	daytime	2017-09-22 09:37:55	211
1318	daytime	2017-09-22 09:37:56	1
1319	daytime	2017-09-22 09:41:26	1
1320	daytime	2017-09-22 09:44:55	211
1321	daytime	2017-09-22 09:08:50	2851
1322	daytime	2017-09-22 10:03:56	1
1323	daytime	2017-09-22 10:33:56	1
1324	daytime	2017-09-22 10:42:56	1
1325	daytime	2017-09-22 10:37:26	151
1326	daytime	2017-09-22 10:33:25	841
1327	daytime	2017-09-22 10:51:25	451
1328	daytime	2017-09-22 10:43:20	1000
1329	daytime	2017-09-22 11:00:00	171
1330	daytime	2017-09-22 11:35:49	31
1331	daytime	2017-09-22 11:10:50	1231
1332	daytime	2017-09-22 08:50:22	578
1333	daytime	2017-09-22 09:00:00	3600
1334	daytime	2017-09-22 10:00:00	3600
1335	daytime	2017-09-22 11:00:00	2780
1336	daytime	2017-09-22 11:40:52	91
1337	daytime	2017-09-22 11:55:18	1
1338	daytime	2017-09-22 11:51:48	1
1339	daytime	2017-09-22 11:42:19	781
1340	daytime	2017-09-22 12:05:19	571
1341	daytime	2017-09-22 12:04:48	601
1342	daytime	2017-09-22 12:19:18	1
1343	daytime	2017-09-22 12:21:48	511
1344	daytime	2017-09-22 12:34:48	511
1345	daytime	2017-09-22 11:46:52	788
1346	daytime	2017-09-22 12:00:00	2572
1347	daytime	2017-09-22 12:46:48	511
1348	daytime	2017-09-22 13:11:18	781
1349	daytime	2017-09-22 13:27:17	391
1350	daytime	2017-09-22 13:46:47	1
1351	daytime	2017-09-22 14:03:20	181
1352	daytime	2017-09-22 14:01:17	1
1353	daytime	2017-09-22 14:49:15	1
1354	daytime	2017-09-22 09:01:21	3519
1355	daytime	2017-09-22 10:00:00	3600
1356	daytime	2017-09-22 11:00:00	3600
1357	daytime	2017-09-22 12:00:00	3600
1358	daytime	2017-09-22 13:00:00	3600
1359	daytime	2017-09-22 14:00:00	2717
1360	daytime	2017-09-22 15:01:14	1
1361	daytime	2017-09-22 15:08:44	3076
1362	daytime	2017-09-22 16:00:00	14
1363	daytime	2017-09-22 16:03:13	1
1364	daytime	2017-09-22 16:08:43	1
1365	daytime	2017-09-22 16:35:13	1
1366	daytime	2017-09-22 16:45:19	331
1367	daytime	2017-09-22 16:50:48	91
1368	daytime	2017-09-22 16:51:13	527
1369	daytime	2017-09-22 17:00:00	1304
1370	daytime	2017-09-22 17:40:12	1
1371	daytime	2017-09-22 17:49:42	1
1372	daytime	2017-09-22 12:26:47	1993
1373	daytime	2017-09-22 13:00:00	3600
1374	daytime	2017-09-22 14:00:00	3600
1375	daytime	2017-09-22 15:00:00	3600
1376	daytime	2017-09-22 16:00:00	3600
1377	daytime	2017-09-22 17:00:00	3600
1378	daytime	2017-09-22 15:22:21	2259
1379	daytime	2017-09-22 16:00:00	3600
1380	daytime	2017-09-22 17:00:00	3600
1381	daytime	2017-09-22 14:31:16	1724
1382	daytime	2017-09-22 15:00:00	3600
1383	daytime	2017-09-22 16:00:00	3600
1384	daytime	2017-09-22 17:00:00	3600
1385	daytime	2017-09-22 10:13:50	2770
1386	daytime	2017-09-22 11:00:00	3600
1387	daytime	2017-09-22 12:00:00	3600
1388	daytime	2017-09-22 13:00:00	3600
1389	daytime	2017-09-22 14:00:00	3600
1390	daytime	2017-09-22 15:00:00	3600
1391	daytime	2017-09-22 16:00:00	3600
1392	daytime	2017-09-22 17:00:00	3600
1393	daytime	2017-09-23 06:00:00	102
1394	daytime	2017-09-23 06:08:11	1
1395	daytime	2017-09-23 06:13:41	61
1396	daytime	2017-09-23 06:18:11	91
1397	daytime	2017-09-23 06:25:11	1
1398	daytime	2017-09-23 06:00:00	1299
1399	daytime	2017-09-23 06:00:00	2015
1400	daytime	2017-09-23 06:28:11	1
1401	daytime	2017-09-23 06:37:10	91
1402	daytime	2017-09-23 06:32:11	121
1403	daytime	2017-09-23 06:00:00	2857
1404	daytime	2017-09-23 06:41:40	1100
1405	daytime	2017-09-23 07:00:00	161
1406	daytime	2017-09-23 06:00:00	3600
1407	daytime	2017-09-23 07:00:00	310
1408	daytime	2017-09-23 07:01:15	451
1409	daytime	2017-09-23 07:06:40	1081
1410	daytime	2017-09-23 07:12:15	181
1411	daytime	2017-09-23 07:20:45	301
1412	daytime	2017-09-23 07:40:39	1
1413	daytime	2017-09-23 07:45:39	61
1414	daytime	2017-09-23 07:54:39	1
1415	daytime	2017-09-23 07:29:15	1845
1416	daytime	2017-09-23 08:00:00	856
1417	daytime	2017-09-23 08:06:39	211
1418	daytime	2017-09-23 08:15:39	121
1419	daytime	2017-09-23 08:28:37	91
1420	daytime	2017-09-23 07:06:08	3232
1421	daytime	2017-09-23 08:00:00	1538
1422	daytime	2017-09-23 08:15:14	931
1423	daytime	2017-09-23 06:52:35	445
1424	daytime	2017-09-23 07:00:00	3600
1425	daytime	2017-09-23 08:00:00	1835
1426	daytime	2017-09-23 08:22:09	541
1427	daytime	2017-09-23 08:35:38	841
1428	daytime	2017-09-23 08:55:13	1
1429	daytime	2017-09-23 08:34:43	901
1430	daytime	2017-09-23 08:53:13	181
1431	daytime	2017-09-23 08:52:38	301
1432	daytime	2017-09-23 09:03:08	1
1433	daytime	2017-09-23 09:01:43	31
1434	daytime	2017-09-23 09:07:32	1
1435	daytime	2017-09-23 09:05:12	1
1436	daytime	2017-09-23 09:11:07	1
1437	daytime	2017-09-23 09:09:42	151
1438	daytime	2017-09-23 07:17:03	2577
1439	daytime	2017-09-23 08:00:00	3600
1440	daytime	2017-09-23 09:00:00	1412
1441	daytime	2017-09-23 09:19:07	301
1442	daytime	2017-09-23 09:19:05	301
1443	daytime	2017-09-23 09:15:02	901
1444	daytime	2017-09-23 09:30:37	1501
1445	daytime	2017-09-23 09:44:04	721
1446	daytime	2017-09-23 09:16:12	2628
1447	daytime	2017-09-23 10:00:00	492
1448	daytime	2017-09-23 09:59:04	56
1449	daytime	2017-09-23 10:00:00	1265
1450	daytime	2017-09-23 10:29:04	1
1451	daytime	2017-09-23 06:45:37	863
1452	daytime	2017-09-23 07:00:00	3600
1453	daytime	2017-09-23 08:00:00	3600
1454	daytime	2017-09-23 09:00:00	3600
1455	daytime	2017-09-23 10:00:00	2404
1456	daytime	2017-09-23 10:13:11	2071
1457	daytime	2017-09-23 09:33:02	1618
1458	daytime	2017-09-23 10:00:00	2852
1459	daytime	2017-09-23 10:15:06	2641
1460	daytime	2017-09-23 11:09:04	61
1461	daytime	2017-09-23 06:00:48	3552
1462	daytime	2017-09-23 07:00:00	3600
1463	daytime	2017-09-23 08:00:00	3600
1464	daytime	2017-09-23 09:00:00	3600
1465	daytime	2017-09-23 10:00:00	3584
1466	daytime	2017-09-23 10:56:00	240
1467	daytime	2017-09-23 11:00:00	661
1468	daytime	2017-09-23 11:14:59	121
1469	daytime	2017-09-23 11:19:59	1
1470	daytime	2017-09-23 11:09:09	1651
1471	daytime	2017-09-23 11:22:59	901
1472	daytime	2017-09-23 11:47:59	181
1473	daytime	2017-09-23 11:48:39	681
1474	daytime	2017-09-23 12:00:00	610
1475	daytime	2017-09-23 11:29:34	1826
1476	daytime	2017-09-23 12:00:00	605
1477	daytime	2017-09-23 10:36:33	1407
1478	daytime	2017-09-23 11:00:00	3600
1479	daytime	2017-09-23 12:00:00	782
1480	daytime	2017-09-23 12:19:37	1
1481	daytime	2017-09-23 12:16:33	61
1482	daytime	2017-09-23 12:23:37	1
1483	daytime	2017-09-23 12:25:03	241
1484	daytime	2017-09-23 11:03:42	3378
1485	daytime	2017-09-23 12:00:00	2591
1486	daytime	2017-09-23 12:42:58	1
1487	daytime	2017-09-23 12:26:37	1081
1488	daytime	2017-09-23 12:37:33	421
1489	daytime	2017-09-23 12:16:31	2011
1490	daytime	2017-09-23 12:49:03	1
1491	daytime	2017-09-23 12:54:56	1
1492	daytime	2017-09-23 13:03:56	1
1493	daytime	2017-09-23 12:49:37	623
1494	daytime	2017-09-23 13:00:00	2138
1495	daytime	2017-09-23 12:55:01	299
1496	daytime	2017-09-23 13:00:00	2132
1497	daytime	2017-09-23 13:06:02	1831
1498	daytime	2017-09-23 13:41:30	31
1499	daytime	2017-09-23 13:33:27	691
1500	daytime	2017-09-23 13:39:27	331
1501	daytime	2017-09-23 13:36:36	571
1502	daytime	2017-09-23 13:59:30	30
1503	daytime	2017-09-23 14:00:00	301
1504	daytime	2017-09-23 13:52:06	474
1505	daytime	2017-09-23 14:00:00	127
1506	daytime	2017-09-23 14:05:20	91
1507	daytime	2017-09-23 14:05:35	781
1508	daytime	2017-09-23 14:17:56	1
1509	daytime	2017-09-23 14:29:26	1
1510	daytime	2017-09-23 14:25:56	31
1511	daytime	2017-09-23 14:32:26	91
1512	daytime	2017-09-23 14:22:35	1291
1513	daytime	2017-09-23 14:24:50	1441
1514	daytime	2017-09-23 14:41:26	181
1515	daytime	2017-09-23 14:17:01	2011
1516	daytime	2017-09-23 14:48:35	61
1517	daytime	2017-09-23 14:53:05	31
1518	daytime	2017-09-23 14:58:05	91
1519	daytime	2017-09-23 14:48:56	631
1520	daytime	2017-09-23 14:53:31	389
1521	daytime	2017-09-23 15:00:00	2
1522	daytime	2017-09-23 12:53:10	410
1523	daytime	2017-09-23 13:00:00	3600
1524	daytime	2017-09-23 14:00:00	3579
1525	daytime	2017-09-23 15:11:00	1
1526	daytime	2017-09-23 15:14:04	1
1527	daytime	2017-09-23 15:03:35	451
1528	daytime	2017-09-23 15:28:00	91
1529	daytime	2017-09-23 15:32:30	1
1530	daytime	2017-09-23 15:17:04	841
1531	daytime	2017-09-23 10:52:02	478
1532	daytime	2017-09-23 11:00:00	3600
1533	daytime	2017-09-23 12:00:00	3600
1534	daytime	2017-09-23 13:00:00	3600
1535	daytime	2017-09-23 14:00:00	3600
1536	daytime	2017-09-23 15:00:00	2218
1537	daytime	2017-09-23 15:34:34	31
1538	daytime	2017-09-23 15:02:38	2431
1539	daytime	2017-09-23 15:21:55	1411
1540	daytime	2017-09-23 14:52:20	460
1541	daytime	2017-09-23 15:00:00	2600
1542	daytime	2017-09-23 14:52:19	461
1543	daytime	2017-09-23 15:00:00	3600
1544	daytime	2017-09-23 16:00:00	1369
1545	daytime	2017-09-23 16:32:51	151
1546	daytime	2017-09-23 15:51:04	536
1547	daytime	2017-09-23 16:00:00	2253
1548	daytime	2017-09-23 14:12:29	2851
1549	daytime	2017-09-23 15:00:00	3600
1550	daytime	2017-09-23 16:00:00	2248
1551	daytime	2017-09-23 16:41:30	1
1552	daytime	2017-09-23 15:46:19	821
1553	daytime	2017-09-23 16:00:00	2569
1554	daytime	2017-09-23 15:49:25	635
1555	daytime	2017-09-23 16:00:00	2544
1556	daytime	2017-09-23 16:47:46	91
1557	daytime	2017-09-23 16:56:43	31
1558	daytime	2017-09-23 16:53:15	1
1559	daytime	2017-09-23 17:08:54	61
1560	daytime	2017-09-23 16:47:28	752
1561	daytime	2017-09-23 17:00:00	809
1562	daytime	2017-09-23 17:06:30	331
1563	daytime	2017-09-23 17:16:21	811
1564	daytime	2017-09-23 16:46:44	796
1565	daytime	2017-09-23 17:00:00	1920
1566	daytime	2017-09-23 17:16:25	2101
1567	daytime	2017-09-23 17:41:14	931
1568	daytime	2017-09-23 17:59:44	1
1569	daytime	2017-09-23 16:40:55	1145
1570	daytime	2017-09-23 17:00:00	3600
1571	daytime	2017-09-23 16:07:51	3129
1572	daytime	2017-09-23 17:00:00	3600
1573	daytime	2017-09-23 17:33:21	1599
1574	daytime	2017-09-23 16:47:19	761
1575	daytime	2017-09-23 17:00:00	3600
1576	daytime	2017-09-23 15:46:07	833
1577	daytime	2017-09-23 16:00:00	3600
1578	daytime	2017-09-23 17:00:00	3600
1579	daytime	2017-09-23 15:43:23	997
1580	daytime	2017-09-23 16:00:00	3600
1581	daytime	2017-09-23 17:00:00	3600
1582	daytime	2017-09-23 17:08:57	3063
1583	daytime	2017-09-23 15:53:27	393
1584	daytime	2017-09-23 16:00:00	3600
1585	daytime	2017-09-23 17:00:00	3600
1586	daytime	2017-09-24 06:07:33	241
1587	daytime	2017-09-24 06:07:22	271
1588	daytime	2017-09-24 06:00:00	702
1589	daytime	2017-09-24 06:15:07	91
1590	daytime	2017-09-24 06:00:00	728
1591	daytime	2017-09-24 06:00:00	1017
1592	daytime	2017-09-24 06:00:00	1006
1593	daytime	2017-09-24 06:00:00	1585
1594	daytime	2017-09-24 06:14:52	151
1595	daytime	2017-09-24 06:15:03	871
1596	daytime	2017-09-24 06:23:07	571
1597	daytime	2017-09-24 06:22:26	541
1598	daytime	2017-09-24 06:14:41	1081
1599	daytime	2017-09-24 06:00:00	2501
1600	daytime	2017-09-24 06:00:00	2235
1601	daytime	2017-09-24 06:26:22	1681
1602	daytime	2017-09-24 06:49:10	301
1603	daytime	2017-09-24 06:57:36	1
1604	daytime	2017-09-24 06:36:37	1081
1605	daytime	2017-09-24 07:08:06	1
1606	daytime	2017-09-24 06:57:51	129
1607	daytime	2017-09-24 07:00:00	262
1608	daytime	2017-09-24 06:49:13	647
1609	daytime	2017-09-24 07:00:00	644
1610	daytime	2017-09-24 07:08:21	1
1611	daytime	2017-09-24 07:02:14	721
1612	daytime	2017-09-24 07:16:51	151
1613	daytime	2017-09-24 07:23:21	1
1614	daytime	2017-09-24 07:14:43	481
1615	daytime	2017-09-24 07:39:05	1
1616	daytime	2017-09-24 07:28:36	1
1617	daytime	2017-09-24 07:37:50	121
1618	daytime	2017-09-24 07:44:30	91
1619	daytime	2017-09-24 07:42:35	31
1620	daytime	2017-09-24 06:35:26	1474
1621	daytime	2017-09-24 07:00:00	3176
1622	daytime	2017-09-24 07:49:35	121
1623	daytime	2017-09-24 07:29:13	1847
1624	daytime	2017-09-24 08:00:00	674
1625	daytime	2017-09-24 06:37:11	1369
1626	daytime	2017-09-24 07:00:00	3600
1627	daytime	2017-09-24 08:00:00	461
1628	daytime	2017-09-24 08:03:05	751
1629	daytime	2017-09-24 08:32:41	91
1630	daytime	2017-09-24 07:00:10	3590
1631	daytime	2017-09-24 08:00:00	1869
1632	daytime	2017-09-24 08:20:04	1171
1633	daytime	2017-09-24 08:32:49	91
1634	daytime	2017-09-24 08:47:34	241
1635	daytime	2017-09-24 08:56:08	1
1636	daytime	2017-09-24 08:55:04	296
1637	daytime	2017-09-24 09:00:00	185
1638	daytime	2017-09-24 09:07:04	151
1639	daytime	2017-09-24 08:41:11	1129
1640	daytime	2017-09-24 09:00:00	432
1641	daytime	2017-09-24 09:14:40	181
1642	daytime	2017-09-24 09:15:33	1
1643	daytime	2017-09-24 09:19:33	61
1644	daytime	2017-09-24 09:18:48	61
1645	daytime	2017-09-24 09:24:47	1
1646	daytime	2017-09-24 09:21:10	151
1647	daytime	2017-09-24 09:14:20	721
1648	daytime	2017-09-24 09:25:32	31
1649	daytime	2017-09-24 09:14:22	721
1650	daytime	2017-09-24 09:33:17	1
1651	daytime	2017-09-24 09:34:39	1
1652	daytime	2017-09-24 09:29:51	421
1653	daytime	2017-09-24 08:08:38	3082
1654	daytime	2017-09-24 09:00:00	2797
1655	daytime	2017-09-24 09:29:02	1051
1656	daytime	2017-09-24 09:14:50	1981
1657	daytime	2017-09-24 09:40:51	361
1658	daytime	2017-09-24 09:46:47	421
1659	daytime	2017-09-24 09:33:49	1141
1660	daytime	2017-09-24 09:57:17	163
1661	daytime	2017-09-24 10:00:00	18
1662	daytime	2017-09-24 09:52:02	421
1663	daytime	2017-09-24 09:50:21	579
1664	daytime	2017-09-24 10:00:00	412
1665	daytime	2017-09-24 10:09:50	451
1666	daytime	2017-09-24 10:04:47	1201
1667	daytime	2017-09-24 10:14:03	901
1668	daytime	2017-09-24 10:28:08	1
1669	daytime	2017-09-24 10:27:20	781
1670	daytime	2017-09-24 10:02:02	2431
1671	daytime	2017-09-24 10:29:46	751
1672	daytime	2017-09-24 10:53:46	1
1673	daytime	2017-09-24 10:45:16	211
1674	daytime	2017-09-24 10:32:33	1561
1675	daytime	2017-09-24 11:02:38	1
1676	daytime	2017-09-24 11:04:03	31
1677	daytime	2017-09-24 11:07:08	451
1678	daytime	2017-09-24 11:12:02	151
1679	daytime	2017-09-24 11:19:37	1
1680	daytime	2017-09-24 11:18:02	421
1681	daytime	2017-09-24 11:20:11	1
1682	daytime	2017-09-24 10:56:46	194
1683	daytime	2017-09-24 11:00:00	1847
1684	daytime	2017-09-24 11:36:49	1
1685	daytime	2017-09-24 09:49:36	624
1686	daytime	2017-09-24 10:00:00	3600
1687	daytime	2017-09-24 11:00:00	1895
1688	daytime	2017-09-24 11:34:45	421
1689	daytime	2017-09-24 11:35:32	721
1690	daytime	2017-09-24 11:45:42	331
1691	daytime	2017-09-24 11:45:27	331
1692	daytime	2017-09-24 11:50:27	181
1693	daytime	2017-09-24 11:55:23	181
1694	daytime	2017-09-24 06:00:00	3600
1695	daytime	2017-09-24 07:00:00	3600
1696	daytime	2017-09-24 08:00:00	3600
1697	daytime	2017-09-24 09:00:00	3600
1698	daytime	2017-09-24 10:00:00	3600
1699	daytime	2017-09-24 11:00:00	3600
1700	daytime	2017-09-24 12:00:00	465
1701	daytime	2017-09-24 11:56:08	232
1702	daytime	2017-09-24 12:00:00	459
1703	daytime	2017-09-24 12:14:33	91
1704	daytime	2017-09-24 12:15:07	1
1705	daytime	2017-09-24 12:18:25	91
1706	daytime	2017-09-24 12:19:33	1141
1707	daytime	2017-09-24 12:18:37	811
1708	daytime	2017-09-24 12:43:03	241
1709	daytime	2017-09-24 12:43:07	1
1710	daytime	2017-09-24 12:52:33	121
1711	daytime	2017-09-24 12:04:50	3029
1712	daytime	2017-09-24 13:00:18	91
1713	daytime	2017-09-24 13:05:48	61
1714	daytime	2017-09-24 13:04:33	31
1715	daytime	2017-09-24 13:07:25	151
1716	daytime	2017-09-24 13:08:02	31
1717	daytime	2017-09-24 13:10:17	1
1718	daytime	2017-09-24 11:34:34	1526
1719	daytime	2017-09-24 12:00:00	3600
1720	daytime	2017-09-24 13:00:00	1583
1721	daytime	2017-09-24 13:13:17	241
1722	daytime	2017-09-24 13:33:17	1
1723	daytime	2017-09-24 12:47:37	743
1724	daytime	2017-09-24 13:00:00	2707
1725	daytime	2017-09-24 13:15:24	1411
1726	daytime	2017-09-24 13:47:23	31
1727	daytime	2017-09-24 13:50:35	1
1728	daytime	2017-09-24 13:27:32	1891
1729	daytime	2017-09-24 13:56:35	181
1730	daytime	2017-09-24 13:51:23	481
1731	daytime	2017-09-24 13:30:25	1775
1732	daytime	2017-09-24 14:00:00	476
1733	daytime	2017-09-24 13:36:17	1423
1734	daytime	2017-09-24 14:00:00	708
1735	daytime	2017-09-24 14:19:05	241
1736	daytime	2017-09-24 14:19:16	151
1737	daytime	2017-09-24 14:26:05	1
1738	daytime	2017-09-24 14:19:23	271
1739	daytime	2017-09-24 14:31:35	91
1740	daytime	2017-09-24 14:31:16	91
1741	daytime	2017-09-24 14:39:30	211
1742	daytime	2017-09-24 14:35:46	1
1743	daytime	2017-09-24 13:16:13	2627
1744	daytime	2017-09-24 14:00:00	2803
1745	daytime	2017-09-24 14:39:15	751
1746	daytime	2017-09-24 14:06:15	2701
1747	daytime	2017-09-24 14:26:53	1771
1748	daytime	2017-09-24 15:00:30	1
1749	daytime	2017-09-24 15:04:15	391
1750	daytime	2017-09-24 15:19:09	211
1751	daytime	2017-09-24 15:10:31	301
1752	daytime	2017-09-24 15:10:23	2131
1753	daytime	2017-09-24 15:28:34	751
1754	daytime	2017-09-24 15:34:36	721
1755	daytime	2017-09-24 15:44:40	121
1756	daytime	2017-09-24 15:38:06	541
1757	daytime	2017-09-24 15:44:12	151
1758	daytime	2017-09-24 14:19:20	2440
1759	daytime	2017-09-24 15:00:00	3020
1760	daytime	2017-09-24 15:37:40	601
1761	daytime	2017-09-24 15:56:18	1
1762	daytime	2017-09-24 15:55:46	31
1763	daytime	2017-09-24 15:59:49	1
1764	daytime	2017-09-24 15:28:58	1831
1765	daytime	2017-09-24 16:03:21	1
1766	daytime	2017-09-24 15:59:46	14
1767	daytime	2017-09-24 16:00:00	17
1768	daytime	2017-09-24 16:09:21	271
1769	daytime	2017-09-24 15:56:46	194
1770	daytime	2017-09-24 16:00:00	527
1771	daytime	2017-09-24 16:05:21	541
1772	daytime	2017-09-24 15:33:01	1619
1773	daytime	2017-09-24 16:00:00	842
1774	daytime	2017-09-24 15:37:34	1346
1775	daytime	2017-09-24 16:00:00	1355
1776	daytime	2017-09-24 16:08:23	421
1777	daytime	2017-09-24 16:20:23	151
1778	daytime	2017-09-24 16:18:48	391
1779	daytime	2017-09-24 15:51:11	529
1780	daytime	2017-09-24 16:00:00	2172
1781	daytime	2017-09-24 16:27:23	241
1782	daytime	2017-09-24 16:28:18	421
1783	daytime	2017-09-24 15:51:16	524
1784	daytime	2017-09-24 16:00:00	2177
1785	daytime	2017-09-24 16:35:23	361
1786	daytime	2017-09-24 16:23:19	1711
1787	daytime	2017-09-24 16:44:51	151
1788	daytime	2017-09-24 16:51:21	61
1789	daytime	2017-09-24 16:39:23	1051
1790	daytime	2017-09-24 16:52:52	1
1791	daytime	2017-09-24 17:01:23	1
1792	daytime	2017-09-24 16:20:51	2349
1793	daytime	2017-09-24 17:00:00	352
1794	daytime	2017-09-24 17:06:52	451
1795	daytime	2017-09-24 17:06:51	181
1796	daytime	2017-09-24 17:05:53	781
1797	daytime	2017-09-24 16:36:50	1390
1798	daytime	2017-09-24 17:00:00	1580
1799	daytime	2017-09-24 17:13:51	541
1800	daytime	2017-09-24 17:35:21	1
1801	daytime	2017-09-24 17:29:53	271
1802	daytime	2017-09-24 17:46:22	151
1803	daytime	2017-09-24 17:39:22	241
1804	daytime	2017-09-24 16:36:55	1385
1805	daytime	2017-09-24 17:00:00	2995
1806	daytime	2017-09-24 17:55:22	1
1807	daytime	2017-09-24 17:06:50	3190
1808	daytime	2017-09-24 16:38:18	1302
1809	daytime	2017-09-24 17:00:00	3600
1810	daytime	2017-09-24 17:29:49	1811
1811	daytime	2017-09-21 06:00:00	16
1812	daytime	2017-09-21 06:02:05	1
1813	daytime	2017-09-21 06:00:00	296
1814	daytime	2017-09-21 06:00:00	300
1815	daytime	2017-09-21 06:00:00	250
1816	daytime	2017-09-21 06:04:27	1
1817	daytime	2017-09-21 06:05:05	1
1818	daytime	2017-09-21 06:04:50	1
1819	daytime	2017-09-21 06:03:15	181
1820	daytime	2017-09-21 06:04:42	181
1821	daytime	2017-09-21 06:07:07	31
1822	daytime	2017-09-21 06:00:00	492
1823	daytime	2017-09-21 06:05:40	151
1824	daytime	2017-09-21 06:09:35	31
1825	daytime	2017-09-21 06:09:33	1
1826	daytime	2017-09-21 06:09:15	121
1827	daytime	2017-09-21 06:00:00	669
1828	daytime	2017-09-21 06:00:00	748
1829	daytime	2017-09-21 06:12:11	1
1830	daytime	2017-09-21 06:00:00	816
1831	daytime	2017-09-21 06:12:30	1
1832	daytime	2017-09-21 06:14:07	1
1833	daytime	2017-09-21 06:00:00	832
1834	daytime	2017-09-21 06:14:45	1
1835	daytime	2017-09-21 06:12:07	181
1836	daytime	2017-09-21 06:00:00	1060
1837	daytime	2017-09-21 06:21:00	1
1838	daytime	2017-09-21 06:19:50	1
1839	daytime	2017-09-21 06:22:11	91
1840	daytime	2017-09-21 06:12:10	541
1841	daytime	2017-09-21 06:18:07	541
1842	daytime	2017-09-21 06:25:05	1
1843	daytime	2017-09-21 06:28:27	91
1844	daytime	2017-09-21 06:34:35	1
1845	daytime	2017-09-21 06:23:15	541
1846	daytime	2017-09-21 06:35:11	1
1847	daytime	2017-09-21 06:31:07	211
1848	daytime	2017-09-21 06:36:15	61
1849	daytime	2017-09-21 06:16:03	1261
1850	daytime	2017-09-21 06:00:00	2331
1851	daytime	2017-09-21 06:41:03	1
1852	daytime	2017-09-21 06:38:41	271
1853	daytime	2017-09-21 06:24:10	1111
1854	daytime	2017-09-21 06:43:35	1
1855	daytime	2017-09-21 06:43:35	31
1856	daytime	2017-09-21 06:46:41	61
1857	daytime	2017-09-21 06:48:05	1
1858	daytime	2017-09-21 06:46:40	211
1859	daytime	2017-09-21 06:48:57	91
1860	daytime	2017-09-21 06:41:20	541
1861	daytime	2017-09-21 06:43:20	661
1862	daytime	2017-09-21 06:54:36	1
1863	daytime	2017-09-21 06:53:26	61
1864	daytime	2017-09-21 06:57:26	31
1865	daytime	2017-09-21 06:55:30	31
1866	daytime	2017-09-21 06:01:18	3481
1867	daytime	2017-09-21 06:58:27	1
1868	daytime	2017-09-21 06:53:19	401
1869	daytime	2017-09-21 07:00:00	20
1870	daytime	2017-09-21 06:54:56	271
1871	daytime	2017-09-21 06:00:00	3600
1872	daytime	2017-09-21 07:00:00	186
1873	daytime	2017-09-21 06:00:00	3600
1874	daytime	2017-09-21 07:00:00	252
1875	daytime	2017-09-21 07:04:49	61
1876	daytime	2017-09-21 06:59:49	11
1877	daytime	2017-09-21 07:00:00	380
1878	daytime	2017-09-21 06:55:09	291
1879	daytime	2017-09-21 07:00:00	370
1880	daytime	2017-09-21 07:00:19	451
1881	daytime	2017-09-21 07:01:57	331
1882	daytime	2017-09-21 06:46:33	807
1883	daytime	2017-09-21 07:00:00	514
1884	daytime	2017-09-21 07:00:56	451
1885	daytime	2017-09-21 07:02:17	511
1886	daytime	2017-09-21 07:08:36	1
1887	daytime	2017-09-21 07:14:47	31
1888	daytime	2017-09-21 07:07:40	391
1889	daytime	2017-09-21 07:20:57	1
1890	daytime	2017-09-21 06:50:41	559
1891	daytime	2017-09-21 07:00:00	1512
1892	daytime	2017-09-21 06:22:09	2271
1893	daytime	2017-09-21 07:00:00	1269
1894	daytime	2017-09-21 07:20:56	301
1895	daytime	2017-09-21 07:28:18	1
1896	daytime	2017-09-21 07:31:18	1
1897	daytime	2017-09-21 07:29:56	1
1898	daytime	2017-09-21 07:25:18	421
1899	daytime	2017-09-21 07:28:09	241
1900	daytime	2017-09-21 07:32:38	1
1901	daytime	2017-09-21 07:30:28	121
1902	daytime	2017-09-21 06:00:00	3600
1903	daytime	2017-09-21 07:00:00	2163
1904	daytime	2017-09-21 07:19:26	871
1905	daytime	2017-09-21 06:05:54	3246
1906	daytime	2017-09-21 07:00:00	2185
1907	daytime	2017-09-21 07:17:32	991
1908	daytime	2017-09-21 07:19:06	901
1909	daytime	2017-09-21 07:33:56	91
1910	daytime	2017-09-21 07:37:18	1
1911	daytime	2017-09-21 07:37:58	1
1912	daytime	2017-09-21 07:37:28	1
1913	daytime	2017-09-21 07:29:55	511
1914	daytime	2017-09-21 07:40:35	61
1915	daytime	2017-09-21 07:37:18	301
1916	daytime	2017-09-21 06:00:00	3600
1917	daytime	2017-09-21 07:00:00	2534
1918	daytime	2017-09-21 07:39:18	211
1919	daytime	2017-09-21 07:41:25	61
1920	daytime	2017-09-21 07:41:28	181
1921	daytime	2017-09-21 07:38:01	301
1922	daytime	2017-09-21 07:45:25	61
1923	daytime	2017-09-21 07:48:18	1
1924	daytime	2017-09-21 07:48:25	1
1925	daytime	2017-09-21 07:49:58	1
1926	daytime	2017-09-21 07:52:58	1
1927	daytime	2017-09-21 07:42:18	601
1928	daytime	2017-09-21 07:56:18	121
1929	daytime	2017-09-21 07:49:25	361
1930	daytime	2017-09-21 07:48:12	661
1931	daytime	2017-09-21 07:57:58	61
1932	daytime	2017-09-21 07:52:18	421
1933	daytime	2017-09-21 08:01:58	1
1934	daytime	2017-09-21 08:06:25	1
1935	daytime	2017-09-21 07:49:31	629
1936	daytime	2017-09-21 08:00:00	122
1937	daytime	2017-09-21 06:00:00	3600
1938	daytime	2017-09-21 07:00:00	3600
1939	daytime	2017-09-21 08:00:00	444
1940	daytime	2017-09-21 08:06:01	181
1941	daytime	2017-09-21 08:08:56	1
1942	daytime	2017-09-21 08:11:25	121
1943	daytime	2017-09-21 08:03:18	661
1944	daytime	2017-09-21 08:01:18	781
1945	daytime	2017-09-21 07:04:04	3356
1946	daytime	2017-09-21 08:00:00	874
1947	daytime	2017-09-21 08:13:01	151
1948	daytime	2017-09-21 08:19:31	1
1949	daytime	2017-09-21 08:19:52	31
1950	daytime	2017-09-21 06:45:45	855
1951	daytime	2017-09-21 07:00:00	3600
1952	daytime	2017-09-21 08:00:00	1214
1953	daytime	2017-09-21 08:18:03	211
1954	daytime	2017-09-21 08:13:23	631
1955	daytime	2017-09-21 08:02:12	1411
1956	daytime	2017-09-21 08:24:17	1
1957	daytime	2017-09-21 08:02:48	1411
1958	daytime	2017-09-21 08:21:18	301
1959	daytime	2017-09-21 08:21:03	421
1960	daytime	2017-09-21 08:27:47	1
1961	daytime	2017-09-21 08:18:55	571
1962	daytime	2017-09-21 07:25:07	2093
1963	daytime	2017-09-21 08:00:00	1688
1964	daytime	2017-09-21 07:58:35	85
1965	daytime	2017-09-21 08:00:00	1716
1966	daytime	2017-09-21 08:24:32	241
1967	daytime	2017-09-21 07:17:40	2540
1968	daytime	2017-09-21 08:00:00	1900
1969	daytime	2017-09-21 08:22:31	541
1970	daytime	2017-09-21 08:32:04	1
1971	daytime	2017-09-21 08:31:21	31
1972	daytime	2017-09-21 08:31:11	91
1973	daytime	2017-09-21 06:00:00	3600
1974	daytime	2017-09-21 07:00:00	3600
1975	daytime	2017-09-21 08:00:00	2213
1976	daytime	2017-09-21 08:32:02	151
1977	daytime	2017-09-21 08:23:42	781
1978	daytime	2017-09-21 06:19:35	2425
1979	daytime	2017-09-21 07:00:00	3600
1980	daytime	2017-09-21 08:00:00	2283
1981	daytime	2017-09-21 08:35:30	211
1982	daytime	2017-09-21 08:35:47	391
1983	daytime	2017-09-21 08:44:08	61
1984	daytime	2017-09-21 08:40:11	181
1985	daytime	2017-09-21 08:41:12	331
1986	daytime	2017-09-21 08:46:41	1
1987	daytime	2017-09-21 08:46:47	1
1988	daytime	2017-09-21 08:46:17	31
1989	daytime	2017-09-21 08:43:21	211
1990	daytime	2017-09-21 08:32:06	901
1991	daytime	2017-09-21 06:23:09	2211
1992	daytime	2017-09-21 07:00:00	3600
1993	daytime	2017-09-21 08:00:00	2827
1994	daytime	2017-09-21 07:37:22	1358
1995	daytime	2017-09-21 08:00:00	2843
1996	daytime	2017-09-21 07:18:17	2503
1997	daytime	2017-09-21 08:00:00	2837
1998	daytime	2017-09-21 07:06:00	3240
1999	daytime	2017-09-21 08:00:00	2849
[truncated: 128,422 more rows]
