# Supplementary material for: Social foraging in vampire bats is predicted by long-term cooperative relationships
Source: PLoS Biol. 2021 Sep 23;19(9):e3001366. doi: 10.1371/journal.pbio.3001366 (PMC8460024; doi:10.1371/journal.pbio.3001366)
Supplement: S3 Data — (XLSX) [file pbio.3001366.s005.xlsx]

## Sheet: Figure S3A
	dyad	dyad.type	log_duration
1	bat9530_bat9539	both_wild	4.00733
2	bat9530_bat9543	both_wild	5.61677
3	bat9530_bat9548	both_wild	0
4	bat9530_bat9551	both_wild	6.58479
5	bat9530_bat9553	both_wild	0
6	bat9530_s	mixed	3.63759
7	bat9532_bat9535	both_wild	0.693147
8	bat9532_bat9543	both_wild	5.42935
9	bat9533_bat9542	both_wild	6.05209
10	bat9533_bat9592	both_wild	0
11	bat9533_bat9594	both_wild	5.39816
12	bat9533_sd	mixed	6.99485
13	bat9535_bat9545	both_wild	7.37963
14	bat9536_bat9595	both_wild	0
15	bat9537_bat9538	both_wild	3.2581
16	bat9537_bat9545	both_wild	0
17	bat9537_d0071	both_wild	2.89037
18	bat9537_r	mixed	5.92693
19	bat9537_scs	mixed	2.77259
20	bat9537_ss	mixed	7.97143
21	bat9538_s	mixed	0.693147
22	bat9538_ss	mixed	0.693147
23	bat9539_bat9540	both_wild	2.56495
24	bat9539_bat9592	both_wild	0
25	bat9539_dcd	mixed	2.30259
26	bat9539_r	mixed	0.693147
27	bat9540_bat9592	both_wild	3.3673
28	bat9540_dcd	mixed	0
29	bat9540_ss	mixed	6.62539
30	bat9541_bat9548	both_wild	8.41294
31	bat9541_bat9596	both_wild	0.693147
32	bat9541_ccc	mixed	3.68888
33	bat9541_d	mixed	4.82028
34	bat9541_s	mixed	4.11087
35	bat9541_ss	mixed	2.83321
36	bat9542_bat9594	both_wild	5.01064
37	bat9542_sd	mixed	5.01728
38	bat9543_bat9545	both_wild	0.693147
39	bat9543_bat9548	both_wild	0
40	bat9543_bat9551	both_wild	5.95842
41	bat9543_bat9553	both_wild	4.17439
42	bat9543_bat9596	both_wild	5.58725
43	bat9543_ccc	mixed	3.61092
44	bat9543_ds	mixed	0
45	bat9543_r	mixed	3.85015
46	bat9543_s	mixed	5.53733
47	bat9545_dcd	mixed	0
48	bat9545_dd	mixed	0.693147
49	bat9545_ss	mixed	0
50	bat9546_bat9547	both_wild	4.31749
51	bat9546_bat9593	both_wild	6.09807
52	bat9546_cc	mixed	6.23637
53	bat9546_cd	mixed	0.693147
54	bat9546_cs	mixed	4.09434
55	bat9546_ds	mixed	0
56	bat9546_r	mixed	0
57	bat9546_rc	mixed	6.20254
58	bat9547_bat9593	both_wild	2.56495
59	bat9547_ccc	mixed	0
60	bat9547_cs	mixed	3.82864
61	bat9547_rc	mixed	0.693147
62	bat9548_bat9551	both_wild	0.693147
63	bat9548_bat9553	both_wild	4.39445
64	bat9548_ccc	mixed	0.693147
65	bat9548_d	mixed	3.4012
66	bat9548_r	mixed	5.46806
67	bat9548_s	mixed	4.34381
68	bat9548_scs	mixed	0
69	bat9548_ss	mixed	3.89182
70	bat9549_c	mixed	3.71357
71	bat9549_ccs	mixed	0
72	bat9551_bat9596	both_wild	6.24804
73	bat9551_ccc	mixed	7.97005
74	bat9551_s	mixed	5.39816
75	bat9553_bat9596	both_wild	0
76	bat9553_s	mixed	8.20767
77	bat9592_c	mixed	0
78	bat9592_dcd	mixed	3.71357
79	bat9593_ccs	mixed	0
80	bat9593_cd	mixed	5.96101
81	bat9593_cs	mixed	4.18965
82	bat9593_dcd	mixed	5.77765
83	bat9593_rc	mixed	0
84	bat9593_ss	mixed	0
85	bat9594_dcd	mixed	0
86	bat9594_sd	mixed	1.38629
87	bat9595_c	mixed	1.60944
88	bat9595_d	mixed	2.56495
89	bat9595_ds	mixed	2.30259
90	bat9596_ccc	mixed	0
91	bat9596_r	mixed	7.73149
92	c_cc	both_captive	0
93	c_ds	both_captive	4.34381
94	c_r	both_captive	0.693147
95	cc_d	both_captive	0
96	cc_dcd	both_captive	0
97	ccc_d0071	mixed	0
98	ccc_dcd	both_captive	0
99	ccs_sc	both_captive	7.49776
100	cd_cs	both_captive	0
101	cd_rc	both_captive	5.38907
102	cs_dcd	both_captive	0
103	cs_rc	both_captive	3.91202
104	d_scs	both_captive	3.63759
105	d_ss	both_captive	6.92756
106	d0071_dd	mixed	4.06044
107	d0071_scs	mixed	6.93049
108	dcd_dd	both_captive	2.70805
109	dcd_r	both_captive	4.11087
110	dcd_rc	both_captive	0
111	dcd_sd	both_captive	7.05445
112	dd_scs	both_captive	3.71357
113	dd_sd	both_captive	3.43399
114	ds_r	both_captive	0
115	ds_sc	both_captive	0
116	r_s	both_captive	4.62497
117	rc_sd	both_captive	0
118	s_sd	both_captive	2.3979
119	scs_ss	both_captive	4.30407
120	sd_ss	both_captive	3.21888

## Sheet: Figure S3B
	dyad	dyad.type	n_nights
1	bat9530_bat9539	both_wild	1
2	bat9530_bat9543	both_wild	1
3	bat9530_bat9548	both_wild	1
4	bat9530_bat9551	both_wild	2
5	bat9530_bat9553	both_wild	1
6	bat9530_s	mixed	3
7	bat9532_bat9535	both_wild	1
8	bat9532_bat9543	both_wild	1
9	bat9533_bat9542	both_wild	3
10	bat9533_bat9592	both_wild	1
11	bat9533_bat9594	both_wild	6
12	bat9533_sd	mixed	2
13	bat9535_bat9545	both_wild	1
14	bat9536_bat9595	both_wild	1
15	bat9537_bat9538	both_wild	2
16	bat9537_bat9545	both_wild	1
17	bat9537_d0071	both_wild	4
18	bat9537_r	mixed	1
19	bat9537_scs	mixed	1
20	bat9537_ss	mixed	3
21	bat9538_s	mixed	1
22	bat9538_ss	mixed	1
23	bat9539_bat9540	both_wild	3
24	bat9539_bat9592	both_wild	1
25	bat9539_dcd	mixed	3
26	bat9539_r	mixed	1
27	bat9540_bat9592	both_wild	3
28	bat9540_dcd	mixed	1
29	bat9540_ss	mixed	1
30	bat9541_bat9548	both_wild	8
31	bat9541_bat9596	both_wild	1
32	bat9541_ccc	mixed	1
33	bat9541_d	mixed	1
34	bat9541_s	mixed	2
35	bat9541_ss	mixed	1
36	bat9542_bat9594	both_wild	5
37	bat9542_sd	mixed	3
38	bat9543_bat9545	both_wild	1
39	bat9543_bat9548	both_wild	1
40	bat9543_bat9551	both_wild	4
41	bat9543_bat9553	both_wild	1
42	bat9543_bat9596	both_wild	3
43	bat9543_ccc	mixed	3
44	bat9543_ds	mixed	1
45	bat9543_r	mixed	1
46	bat9543_s	mixed	5
47	bat9545_dcd	mixed	1
48	bat9545_dd	mixed	1
49	bat9545_ss	mixed	1
50	bat9546_bat9547	both_wild	5
51	bat9546_bat9593	both_wild	5
52	bat9546_cc	mixed	1
53	bat9546_cd	mixed	1
54	bat9546_cs	mixed	1
55	bat9546_ds	mixed	1
56	bat9546_r	mixed	1
57	bat9546_rc	mixed	3
58	bat9547_bat9593	both_wild	3
59	bat9547_ccc	mixed	1
60	bat9547_cs	mixed	3
61	bat9547_rc	mixed	2
62	bat9548_bat9551	both_wild	1
63	bat9548_bat9553	both_wild	5
64	bat9548_ccc	mixed	1
65	bat9548_d	mixed	1
66	bat9548_r	mixed	1
67	bat9548_s	mixed	1
68	bat9548_scs	mixed	1
69	bat9548_ss	mixed	1
70	bat9549_c	mixed	1
71	bat9549_ccs	mixed	1
72	bat9551_bat9596	both_wild	2
73	bat9551_ccc	mixed	1
74	bat9551_s	mixed	3
75	bat9553_bat9596	both_wild	1
76	bat9553_s	mixed	3
77	bat9592_c	mixed	1
78	bat9592_dcd	mixed	3
79	bat9593_ccs	mixed	1
80	bat9593_cd	mixed	1
81	bat9593_cs	mixed	1
82	bat9593_dcd	mixed	1
83	bat9593_rc	mixed	1
84	bat9593_ss	mixed	1
85	bat9594_dcd	mixed	1
86	bat9594_sd	mixed	3
87	bat9595_c	mixed	2
88	bat9595_d	mixed	1
89	bat9595_ds	mixed	1
90	bat9596_ccc	mixed	1
91	bat9596_r	mixed	1
92	c_cc	both_captive	1
93	c_ds	both_captive	2
94	c_r	both_captive	1
95	cc_d	both_captive	1
96	cc_dcd	both_captive	1
97	ccc_d0071	mixed	1
98	ccc_dcd	both_captive	1
99	ccs_sc	both_captive	3
100	cd_cs	both_captive	1
101	cd_rc	both_captive	2
102	cs_dcd	both_captive	1
103	cs_rc	both_captive	2
104	d_scs	both_captive	1
105	d_ss	both_captive	1
106	d0071_dd	mixed	1
107	d0071_scs	mixed	3
108	dcd_dd	both_captive	1
109	dcd_r	both_captive	1
110	dcd_rc	both_captive	1
111	dcd_sd	both_captive	2
112	dd_scs	both_captive	1
113	dd_sd	both_captive	1
114	ds_r	both_captive	1
115	ds_sc	both_captive	1
116	r_s	both_captive	1
117	rc_sd	both_captive	1
118	s_sd	both_captive	1
119	scs_ss	both_captive	1
120	sd_ss	both_captive	1
