# Supplementary material for: Social foraging in vampire bats is predicted by long-term cooperative relationships
Source: PLoS Biol. 2021 Sep 23;19(9):e3001366. doi: 10.1371/journal.pbio.3001366 (PMC8460024; doi:10.1371/journal.pbio.3001366)
Supplement: S4 Data — (R) [file pbio.3001366.s006.R]

# Test effect of daily roosting network centrality on foraging centrality
# for 'Social foraging in vampire bats is predicted by long-term cooperative relationships' by Ripperger and Carter, 2021"

# clear workspace
rm(list= ls())

# load packages
library(tidyverse)
library(igraph)
library(lme4)
library(lmerTest)
library(patchwork)

# get outputs from main analysis, available on Figshare ()

# get close-contact associations
load('RESULTS_social_foraging2cm_contact.Rdata')
day.nets.close <- day.nets
rm(day.nets)

# get associations
load("RESULTS_social_foraging50cm_contact.Rdata")
day.nets.50cm <- day.nets
rm(day.nets)

# plot permutation test results
# these rewrites other hist_perm function
hist_perm <- function(exp=exp, obs=obs, perms=perms, label=''){
  exp.range <- round(quantile(exp, probs= c(0.025, 0.975)),3)
  ggplot()+
    geom_histogram(aes(x=exp), color="black",fill="light blue")+
    geom_vline(aes(xintercept=obs), color="red", size=1)+
    xlab("expected values from null model")+
    ggtitle(label, subtitle = paste('obs = ',round(obs,3), ', 95% of exp: ', exp.range[1], ' to ', exp.range[2], ", Prob exp >= obs: p", ifelse(mean(exp>=obs)==0,paste("<",1/perms), paste("=",signif(mean(exp>=obs),digits=2))),", permutations=",perms, sep=""))
}


# create dataframe of bats and days
# create function to put centralities into a dataframe
get_centralities <- function(m= network_list, label= "label here"){
  
  cents <- 
    expand_grid(bat= bats2017$bat.id, day= NA) %>%
    mutate(bat_day= paste(bat, day, sep="_")) %>% 
    mutate(degree= NA, strength= NA, eigenvector= NA) %>% 
    mutate(label= label)
  
  for (i in 1:length(m)){
    day <-  i
    day.cent <- 
      expand_grid(bat= bats2017$bat.id, day= day) %>%
      mutate(bat_day= paste(bat, day, sep="_")) %>% 
      mutate(degree= NA, strength= NA, eigenvector= NA) %>% 
      mutate(label= label)

    if (length(nrow(m[[i]]))!=0){
      # record degree centrality
      degree <- 
        m[[i]] %>% 
        graph_from_adjacency_matrix(mode= 'undirected', weighted=T) %>% 
        degree() %>% 
        enframe() %>% 
        mutate(bat_day= paste(name, day, sep="_"))
      day.cent$degree <-  degree$value[match(day.cent$bat_day, degree$bat_day)]
      
      # record strength centrality
      strength <- 
        m[[i]] %>% 
        graph_from_adjacency_matrix(mode= 'undirected', weighted=T) %>% 
        strength() %>% 
        enframe() %>% 
        mutate(bat_day= paste(name, day, sep="_"))
      day.cent$strength <-  strength$value[match(day.cent$bat_day, strength$bat_day)]
      
      # record eigenvector centrality
      eigenvector <- 
        m[[i]] %>% 
        graph_from_adjacency_matrix(mode= 'undirected', weighted=T) %>% 
        eigen_centrality() %>% 
        .$vector %>%
        enframe() %>% 
        mutate(bat_day= paste(name, day, sep="_"))
      day.cent$eigenvector <-  eigenvector$value[match(day.cent$bat_day, eigenvector$bat_day)]
      
      cents <- rbind(cents,day.cent)
      
    }
  }
  out <- 
    cents %>% 
    filter(!is.na(day)) %>% 
    pivot_longer(degree:eigenvector, values_to= 'value', names_to= "centrality")
  return(out)
}

t1 <- get_centralities(m= day.nets.50cm, label= "roost_association")
t2 <- get_centralities(m= day.nets.close, label= "roost_close_contact")
t3 <- get_centralities(m= night.nets, label= "foraging_encounters")


# get centrality by type and day
bat.cent <- 
  rbind(t1,t2,t3) %>% 
  pivot_wider(names_from = label, values_from= value) %>% 
  # if bat was present that day, then NA foraging encounter is zero
  mutate(foraging_encounters= ifelse(!is.na(roost_association) & is.na(foraging_encounters), 0, foraging_encounters)) %>% 
  # if bat was present that day, then NA close-contact encounter is zero
  mutate(roost_close_contact= ifelse(!is.na(roost_association) & is.na(roost_close_contact), 0, roost_close_contact)) %>% 
  filter(!is.na(roost_association)) %>% 
  as.data.frame()

# plot correlations by bat and day

# associations
bat.cent %>% 
  ggplot(aes(x=roost_association, y=foraging_encounters, color= centrality))+
  facet_wrap(~centrality, scales= "free")+
    geom_point()+
    geom_smooth(method= 'lm')+
    xlab("roosting centrality")+
    ylab("foraging centrality")

# close contact
bat.cent %>% 
  ggplot(aes(x=roost_close_contact, y=foraging_encounters, color= centrality))+
  facet_wrap(~centrality, scales= "free")+
  geom_point()+
  geom_smooth(method= 'lm')+
  xlab("roosting centrality")+
  ylab("foraging centrality")

# plot correlations by bat

# association
bat.cent %>% 
  group_by(bat, centrality) %>% 
  summarize(roost_association= mean(roost_association, na.rm=T),
            roost_close_contact= mean(roost_close_contact, na.rm=T),
            foraging_encounters= mean(foraging_encounters, na.rm=T)) %>% 
  ggplot(aes(x=roost_association, y=foraging_encounters, color= centrality))+
  facet_wrap(~centrality, scales= "free")+
  geom_point()+
  geom_smooth(method= 'lm')+
  xlab("roosting centrality")+
  ylab("foraging centrality")

# close contact
bat.cent %>% 
  group_by(bat, centrality) %>% 
  summarize(roost_association= mean(roost_association, na.rm=T),
            roost_close_contact= mean(roost_close_contact, na.rm=T),
            foraging_encounters= mean(foraging_encounters, na.rm=T)) %>% 
  ggplot(aes(x=roost_close_contact, y=foraging_encounters, color= centrality))+
  facet_wrap(~centrality, scales= "free")+
  geom_point()+
  geom_smooth(method= 'lm')+
  xlab("roosting centrality")+
  ylab("foraging centrality")

# save bat centrality data


# non-parametric permutation test 
centrality.test <- function(measure = "degree", perms = perms) {

  # prepare data for model
  data <- 
    bat.cent %>% 
    # pick centrality measure
    filter(centrality==measure) %>% 
    mutate(day= paste('day',day))
  data 
  
  # fit simple GLM
  # don't fit day as random effect, instead permute centralities among bats present that day
  
  fit1 <- lmer(foraging_encounters~ roost_association + (1|bat), data= data)
  fit2 <- lmer(foraging_encounters~ roost_close_contact + (1|bat), data= data)

  # get p-values from permutation
  
  # get observed slopes from mixed model
  obs1 <- coefficients(summary(fit1))[2,1]
  obs2 <- coefficients(summary(fit2))[2,1]
  
  # get expected values
  exp1 <- rep(NA, perms)
  exp2 <- rep(NA, perms)
  
  for (i in 1:perms){
    rdata <- 
      data %>% 
      # permute foraging centrality among present bats within each night
      group_by(day) %>% 
      mutate(foraging_encounters= sample(foraging_encounters))
    
    fit1 <- suppressMessages(lmer(foraging_encounters~ roost_association + (1|bat), data= rdata))
    fit2 <- suppressMessages(lmer(foraging_encounters~ roost_close_contact + (1|bat), data= rdata))
    exp1[i] <- coefficients(summary(fit1))[2,1]
    exp2[i] <- coefficients(summary(fit2))[2,1]
    print(paste(i, "of", perms))
  }
  
  # get results and one-way p-values: 
  p1 <- hist_perm(obs=obs1, exp=exp1, perms=perms, label= paste(measure,'centrality for roosting association')) 
  p2 <- hist_perm(obs=obs2, exp=exp2, perms=perms, label= paste(measure,'centrality for roosting close contact'))
  p1 | p2 
}

# plot results of permutation test
out <- centrality.test(measure = "degree", perms = 5000)
out

# write to PDF
ggsave('RESULTS_Figure_S4.pdf', width=14, height=7)

# save all objects with timestamp-----
timestamp <- substr(gsub(x=gsub(":","_",Sys.time()), 
                         pattern=" ", replace="_"), start=1, stop=16)
save.image(file= paste("RESULTS_test_centralities", timestamp, ".Rdata", sep=""))
