# Supplementary material for: Social foraging in vampire bats is predicted by long-term cooperative relationships
Source: PLoS Biol. 2021 Sep 23;19(9):e3001366. doi: 10.1371/journal.pbio.3001366 (PMC8460024; doi:10.1371/journal.pbio.3001366)
Supplement: S5 Data — (CSV) [file pbio.3001366.s007.csv]

Sample	X	Y	group
foraging_2	22875.4940393346	-149.873081511745	forag
foraging_2	46794.038365141	527.312146871819	forag
foraging_2	12704.6914418851	-13050.6640836089	forag
foraging_2	26031.7651575635	-11178.7527848826	forag
foraging_2	-6608.57059618459	-5725.71311579312	forag
foraging_2	13130.7204460205	-7498.6184999712	forag
foraging_2	9897.86107748573	3760.50734560107	forag
foraging_2	11877.9531239189	3786.61382188995	forag
foraging_2	16095.2268400306	-1433.43057852498	forag
foraging_2	-1955.22423083829	-4757.35681773773	forag
foraging_2	-11057.9836921909	-17087.0217663695	forag
foraging_2	-19052.960762148	-17605.8757679559	forag
foraging_2	2059.50739324424	-8350.8222834411	forag
foraging_2	-19067.9370990921	-12218.8000156975	forag
foraging_2	-19561.7217541266	-16697.0459215682	forag
foraging_2	17708.3917536154	5185.79424756988	forag
foraging_2	16607.9288005708	7188.46750580791	forag
foraging_2	-16254.7729468457	-16727.8480869641	forag
roost_2	24890.0543531339	-5788.57069024459	roost
roost_2	17438.6816508245	-9408.30140559638	roost
roost_2	19912.8644854589	-9392.26359653376	roost
roost_2	1807.0624187503	-12352.1636593099	roost
roost_2	34841.6633130729	-2240.54371660343	roost
foraging_3	-4167.38844657888	-12000.2490543637	forag
foraging_4	-46752.3077470115	18814.1490852994	forag
foraging_4	-37129.8607969026	23889.9791660641	forag
foraging_4	-42695.5076197581	6248.06224648572	forag
foraging_4	-40671.0689352786	10262.8036054899	forag
foraging_4	-37247.7278733104	11552.6883544985	forag
foraging_4	-32747.9627183552	14463.4719643122	forag
foraging_4	-46756.8894781233	9762.59909376021	forag
foraging_4	-38837.3098649047	3154.40823768019	forag
foraging_4	-52383.6705259454	6561.97143928736	forag
foraging_4	-50053.1756630265	9722.41963781322	forag
foraging_4	-36172.4408464621	6759.68891952309	forag
foraging_5	52526.0205498003	16952.6281898173	forag
foraging_5	64665.145101969	30100.2570877199	forag
foraging_5	38613.2424984596	22596.9269210644	forag
foraging_5	29387.5111256664	16579.8105221939	forag
foraging_2	-12336.276212149	-18919.1260737622	forag
foraging_2	-4362.99261806922	-17339.3684019235	forag
roost_10	-976.672285709398	-7290.28017020847	roost
roost_10	14529.2241002675	-14486.850528749	roost
roost_11	26877.1081427981	387.409701086265	roost
roost_11	9527.84474886512	6194.94567191878	roost
roost_11	12309.4126269199	8599.04775499575	roost
roost_11	33741.0091582146	-1352.42256542939	roost
