# Supplementary material for: Social foraging in vampire bats is predicted by long-term cooperative relationships
Source: PLoS Biol. 2021 Sep 23;19(9):e3001366. doi: 10.1371/journal.pbio.3001366 (PMC8460024; doi:10.1371/journal.pbio.3001366)
Supplement: S6 Data — (CSV) [file pbio.3001366.s008.csv]

	day	bat	bout	type	type2	start_or_end	time_since_1800h
1	21	ddld	1	naïve captive-born	previously captive	s.time_since_1800h	8.27916666666667
2	21	ddld	1	naïve captive-born	previously captive	e.time_since_1800h	11.5
3	22	ddld	2	naïve captive-born	previously captive	s.time_since_1800h	7.15277777777778
4	22	ddld	2	naïve captive-born	previously captive	e.time_since_1800h	9.56
5	23	ddld	3	naïve captive-born	previously captive	s.time_since_1800h	1.12166666666667
6	23	ddld	3	naïve captive-born	previously captive	e.time_since_1800h	10.2647222222222
7	24	ddld	4	naïve captive-born	previously captive	s.time_since_1800h	1.4475
8	24	ddld	4	naïve captive-born	previously captive	e.time_since_1800h	2.37027777777778
9	20	ddld	5	naïve captive-born	previously captive	s.time_since_1800h	9.95027777777778
10	20	ddld	5	naïve captive-born	previously captive	e.time_since_1800h	11.3161111111111
11	21	sss	6	naïve captive-born	previously captive	s.time_since_1800h	3.79916666666667
12	21	sss	6	naïve captive-born	previously captive	e.time_since_1800h	5.96055555555556
13	21	sss	7	naïve captive-born	previously captive	s.time_since_1800h	10.2963888888889
14	21	sss	7	naïve captive-born	previously captive	e.time_since_1800h	11.4344444444444
15	22	sss	8	naïve captive-born	previously captive	s.time_since_1800h	3.35916666666667
16	22	sss	8	naïve captive-born	previously captive	e.time_since_1800h	4.02277777777778
17	22	sss	9	naïve captive-born	previously captive	s.time_since_1800h	5.76361111111111
18	22	sss	9	naïve captive-born	previously captive	e.time_since_1800h	6.85361111111111
19	22	sss	10	naïve captive-born	previously captive	s.time_since_1800h	9.505
20	22	sss	10	naïve captive-born	previously captive	e.time_since_1800h	11.3386111111111
21	23	sss	11	naïve captive-born	previously captive	s.time_since_1800h	10.9916666666667
22	23	sss	11	naïve captive-born	previously captive	e.time_since_1800h	11.1969444444444
23	23	ss	12	previously captive bats	previously captive	s.time_since_1800h	6.4125
24	23	ss	12	previously captive bats	previously captive	e.time_since_1800h	10.8169444444444
25	24	ss	13	previously captive bats	previously captive	s.time_since_1800h	6.66972222222222
26	24	ss	13	previously captive bats	previously captive	e.time_since_1800h	10.6269444444444
27	25	ss	14	previously captive bats	previously captive	s.time_since_1800h	7.23
28	25	ss	14	previously captive bats	previously captive	e.time_since_1800h	11.7172222222222
29	26	ss	15	previously captive bats	previously captive	s.time_since_1800h	6.10527777777778
30	26	ss	15	previously captive bats	previously captive	e.time_since_1800h	11.1477777777778
31	27	ss	16	previously captive bats	previously captive	s.time_since_1800h	9.25
32	27	ss	16	previously captive bats	previously captive	e.time_since_1800h	10.5652777777778
33	22	ss	17	previously captive bats	previously captive	s.time_since_1800h	10.2513888888889
34	22	ss	17	previously captive bats	previously captive	e.time_since_1800h	10.9180555555556
35	29	ss	18	previously captive bats	previously captive	s.time_since_1800h	9.70472222222222
36	29	ss	18	previously captive bats	previously captive	e.time_since_1800h	11.53
37	21	cs	19	previously captive bats	previously captive	s.time_since_1800h	11.2355555555556
38	21	cs	19	previously captive bats	previously captive	e.time_since_1800h	11.645
39	22	cs	20	previously captive bats	previously captive	s.time_since_1800h	4.56527777777778
40	22	cs	20	previously captive bats	previously captive	e.time_since_1800h	5.03194444444444
41	22	cs	21	previously captive bats	previously captive	s.time_since_1800h	7.88305555555556
42	22	cs	21	previously captive bats	previously captive	e.time_since_1800h	9.35277777777778
43	23	cs	22	previously captive bats	previously captive	s.time_since_1800h	7.80527777777778
44	23	cs	22	previously captive bats	previously captive	e.time_since_1800h	8.99666666666667
45	24	cs	23	previously captive bats	previously captive	s.time_since_1800h	2.04638888888889
46	24	cs	23	previously captive bats	previously captive	e.time_since_1800h	2.3375
47	24	cs	24	previously captive bats	previously captive	s.time_since_1800h	3.44166666666667
48	24	cs	24	previously captive bats	previously captive	e.time_since_1800h	4.76416666666667
49	25	cs	25	previously captive bats	previously captive	s.time_since_1800h	6.585
50	25	cs	25	previously captive bats	previously captive	e.time_since_1800h	6.785
51	25	cs	26	previously captive bats	previously captive	s.time_since_1800h	9.31416666666667
52	25	cs	26	previously captive bats	previously captive	e.time_since_1800h	11.2091666666667
53	26	cs	27	previously captive bats	previously captive	s.time_since_1800h	5.36194444444444
54	26	cs	27	previously captive bats	previously captive	e.time_since_1800h	5.58666666666667
55	26	cs	28	previously captive bats	previously captive	s.time_since_1800h	7.07333333333333
56	26	cs	28	previously captive bats	previously captive	e.time_since_1800h	7.31222222222222
57	26	cs	29	previously captive bats	previously captive	s.time_since_1800h	9.94444444444444
58	26	cs	29	previously captive bats	previously captive	e.time_since_1800h	11.6047222222222
59	27	cs	30	previously captive bats	previously captive	s.time_since_1800h	5.24861111111111
60	27	cs	30	previously captive bats	previously captive	e.time_since_1800h	5.47111111111111
61	27	cs	31	previously captive bats	previously captive	s.time_since_1800h	7.18777777777778
62	27	cs	31	previously captive bats	previously captive	e.time_since_1800h	8.85222222222222
63	21	ds	32	previously captive bats	previously captive	s.time_since_1800h	8.90805555555556
64	21	ds	32	previously captive bats	previously captive	e.time_since_1800h	11.1058333333333
65	22	ds	33	previously captive bats	previously captive	s.time_since_1800h	9.91361111111111
66	22	ds	33	previously captive bats	previously captive	e.time_since_1800h	11.4797222222222
67	23	ds	34	previously captive bats	previously captive	s.time_since_1800h	6.32944444444444
68	23	ds	34	previously captive bats	previously captive	e.time_since_1800h	6.89305555555555
69	23	ds	35	previously captive bats	previously captive	s.time_since_1800h	8.31166666666667
70	23	ds	35	previously captive bats	previously captive	e.time_since_1800h	10.9052777777778
71	20	ds	36	previously captive bats	previously captive	s.time_since_1800h	4.16972222222222
72	20	ds	36	previously captive bats	previously captive	e.time_since_1800h	6.24194444444444
73	20	ds	37	previously captive bats	previously captive	s.time_since_1800h	7.18777777777778
74	20	ds	37	previously captive bats	previously captive	e.time_since_1800h	9.59277777777778
75	21	dr	38	naïve captive-born	previously captive	s.time_since_1800h	2.09444444444444
76	21	dr	38	naïve captive-born	previously captive	e.time_since_1800h	2.55388888888889
77	21	dr	39	naïve captive-born	previously captive	s.time_since_1800h	4.59388888888889
78	21	dr	39	naïve captive-born	previously captive	e.time_since_1800h	4.93611111111111
79	21	dr	40	naïve captive-born	previously captive	s.time_since_1800h	5.18333333333333
80	21	dr	40	naïve captive-born	previously captive	e.time_since_1800h	5.92277777777778
81	21	dr	41	naïve captive-born	previously captive	s.time_since_1800h	8.09083333333333
82	21	dr	41	naïve captive-born	previously captive	e.time_since_1800h	8.54138888888889
83	22	dr	42	naïve captive-born	previously captive	s.time_since_1800h	3.97472222222222
84	22	dr	42	naïve captive-born	previously captive	e.time_since_1800h	4.45583333333333
85	22	dr	43	naïve captive-born	previously captive	s.time_since_1800h	6.56027777777778
86	22	dr	43	naïve captive-born	previously captive	e.time_since_1800h	6.85111111111111
87	23	dr	44	naïve captive-born	previously captive	s.time_since_1800h	1.40083333333333
88	23	dr	44	naïve captive-born	previously captive	e.time_since_1800h	1.86555555555556
89	23	dr	45	naïve captive-born	previously captive	s.time_since_1800h	3.22611111111111
90	23	dr	45	naïve captive-born	previously captive	e.time_since_1800h	3.985
91	23	dr	46	naïve captive-born	previously captive	s.time_since_1800h	10.3541666666667
92	23	dr	46	naïve captive-born	previously captive	e.time_since_1800h	11.7869444444444
93	24	dr	47	naïve captive-born	previously captive	s.time_since_1800h	5.855
94	24	dr	47	naïve captive-born	previously captive	e.time_since_1800h	7.6025
95	20	dr	48	naïve captive-born	previously captive	s.time_since_1800h	6.14138888888889
96	20	dr	48	naïve captive-born	previously captive	e.time_since_1800h	7.48166666666667
97	22	lds	49	naïve captive-born	previously captive	s.time_since_1800h	7.70388888888889
98	22	lds	49	naïve captive-born	previously captive	e.time_since_1800h	8.1175
99	23	lds	50	naïve captive-born	previously captive	s.time_since_1800h	1.61777777777778
100	23	lds	50	naïve captive-born	previously captive	e.time_since_1800h	2.04111111111111
101	23	lds	51	naïve captive-born	previously captive	s.time_since_1800h	10.3541666666667
102	23	lds	51	naïve captive-born	previously captive	e.time_since_1800h	10.6786111111111
103	24	lds	52	naïve captive-born	previously captive	s.time_since_1800h	1.37194444444444
104	24	lds	52	naïve captive-born	previously captive	e.time_since_1800h	2.47833333333333
105	20	lds	53	naïve captive-born	previously captive	s.time_since_1800h	8.65138888888889
106	20	lds	53	naïve captive-born	previously captive	e.time_since_1800h	10.4244444444444
107	24	lds	54	naïve captive-born	previously captive	s.time_since_1800h	6.18583333333333
108	24	lds	54	naïve captive-born	previously captive	e.time_since_1800h	7.24333333333333
109	23	sc	55	previously captive bats	previously captive	s.time_since_1800h	5.89861111111111
110	23	sc	55	previously captive bats	previously captive	e.time_since_1800h	10.7872222222222
111	24	sc	56	previously captive bats	previously captive	s.time_since_1800h	2.31361111111111
112	24	sc	56	previously captive bats	previously captive	e.time_since_1800h	9.35138888888889
113	25	sc	57	previously captive bats	previously captive	s.time_since_1800h	6.52944444444444
114	25	sc	57	previously captive bats	previously captive	e.time_since_1800h	8.43833333333333
115	26	sc	58	previously captive bats	previously captive	s.time_since_1800h	5.03944444444444
116	26	sc	58	previously captive bats	previously captive	e.time_since_1800h	10.7402777777778
117	27	sc	59	previously captive bats	previously captive	s.time_since_1800h	8.06083333333333
118	27	sc	59	previously captive bats	previously captive	e.time_since_1800h	11.4777777777778
119	21	c	60	previously captive bats	previously captive	s.time_since_1800h	7.69361111111111
120	21	c	60	previously captive bats	previously captive	e.time_since_1800h	11.7980555555556
121	22	c	61	previously captive bats	previously captive	s.time_since_1800h	6.38555555555556
122	22	c	61	previously captive bats	previously captive	e.time_since_1800h	11.4519444444444
123	23	c	62	previously captive bats	previously captive	s.time_since_1800h	5.61416666666667
124	23	c	62	previously captive bats	previously captive	e.time_since_1800h	10.6744444444444
125	24	c	63	previously captive bats	previously captive	s.time_since_1800h	5.0625
126	24	c	63	previously captive bats	previously captive	e.time_since_1800h	11.5363888888889
127	25	c	64	previously captive bats	previously captive	s.time_since_1800h	6.665
128	25	c	64	previously captive bats	previously captive	e.time_since_1800h	11.6266666666667
129	26	c	65	previously captive bats	previously captive	s.time_since_1800h	6.48055555555556
130	26	c	65	previously captive bats	previously captive	e.time_since_1800h	7.87888888888889
131	20	c	66	previously captive bats	previously captive	s.time_since_1800h	5.29666666666667
132	20	c	66	previously captive bats	previously captive	e.time_since_1800h	10.0063888888889
133	22	rc	67	previously captive bats	previously captive	s.time_since_1800h	8.22888888888889
134	22	rc	67	previously captive bats	previously captive	e.time_since_1800h	10.4638888888889
135	23	rc	68	previously captive bats	previously captive	s.time_since_1800h	9.14055555555555
136	23	rc	68	previously captive bats	previously captive	e.time_since_1800h	10.4783333333333
137	24	rc	69	previously captive bats	previously captive	s.time_since_1800h	8.76194444444444
138	24	rc	69	previously captive bats	previously captive	e.time_since_1800h	9.7075
139	25	rc	70	previously captive bats	previously captive	s.time_since_1800h	9.00055555555556
140	25	rc	70	previously captive bats	previously captive	e.time_since_1800h	10.425
141	26	rc	71	previously captive bats	previously captive	s.time_since_1800h	10.0397222222222
142	26	rc	71	previously captive bats	previously captive	e.time_since_1800h	11.5338888888889
143	27	rc	72	previously captive bats	previously captive	s.time_since_1800h	9.34583333333333
144	27	rc	72	previously captive bats	previously captive	e.time_since_1800h	10.6072222222222
145	20	rc	73	previously captive bats	previously captive	s.time_since_1800h	7.60583333333333
146	20	rc	73	previously captive bats	previously captive	e.time_since_1800h	11.0222222222222
147	29	rc	74	previously captive bats	previously captive	s.time_since_1800h	9.42944444444444
148	29	rc	74	previously captive bats	previously captive	e.time_since_1800h	10.9597222222222
149	21	dd	75	previously captive bats	previously captive	s.time_since_1800h	1.17277777777778
150	21	dd	75	previously captive bats	previously captive	e.time_since_1800h	10.7772222222222
151	22	dd	76	previously captive bats	previously captive	s.time_since_1800h	5.47944444444444
152	22	dd	76	previously captive bats	previously captive	e.time_since_1800h	7.81166666666667
153	23	dd	77	previously captive bats	previously captive	s.time_since_1800h	1.55611111111111
154	23	dd	77	previously captive bats	previously captive	e.time_since_1800h	2.86083333333333
155	23	dd	78	previously captive bats	previously captive	s.time_since_1800h	9.64444444444444
156	23	dd	78	previously captive bats	previously captive	e.time_since_1800h	10.6786111111111
157	24	dd	79	previously captive bats	previously captive	s.time_since_1800h	1.62222222222222
158	24	dd	79	previously captive bats	previously captive	e.time_since_1800h	2.69277777777778
159	24	dd	80	previously captive bats	previously captive	s.time_since_1800h	9.99972222222222
160	24	dd	80	previously captive bats	previously captive	e.time_since_1800h	11.3152777777778
161	25	dd	81	previously captive bats	previously captive	s.time_since_1800h	7.84333333333333
162	25	dd	81	previously captive bats	previously captive	e.time_since_1800h	9.18861111111111
163	29	dd	82	previously captive bats	previously captive	s.time_since_1800h	8.45694444444444
164	29	dd	82	previously captive bats	previously captive	e.time_since_1800h	9.35388888888889
165	21	d	83	previously captive bats	previously captive	s.time_since_1800h	1.02
166	21	d	83	previously captive bats	previously captive	e.time_since_1800h	1.44277777777778
167	21	d	84	previously captive bats	previously captive	s.time_since_1800h	6.75888888888889
168	21	d	84	previously captive bats	previously captive	e.time_since_1800h	10.2652777777778
169	23	d	85	previously captive bats	previously captive	s.time_since_1800h	6.78055555555556
170	23	d	85	previously captive bats	previously captive	e.time_since_1800h	7.43222222222222
171	24	d	86	previously captive bats	previously captive	s.time_since_1800h	1.02305555555556
172	24	d	86	previously captive bats	previously captive	e.time_since_1800h	7.02
173	25	d	87	previously captive bats	previously captive	s.time_since_1800h	5.93527777777778
174	25	d	87	previously captive bats	previously captive	e.time_since_1800h	7.33333333333333
175	26	d	88	previously captive bats	previously captive	s.time_since_1800h	6.55305555555555
176	26	d	88	previously captive bats	previously captive	e.time_since_1800h	7.79694444444444
177	27	d	89	previously captive bats	previously captive	s.time_since_1800h	7.26388888888889
178	27	d	89	previously captive bats	previously captive	e.time_since_1800h	10.2819444444444
179	21	scs	90	previously captive bats	previously captive	s.time_since_1800h	1.11555555555556
180	21	scs	90	previously captive bats	previously captive	e.time_since_1800h	11.2511111111111
181	23	scs	91	previously captive bats	previously captive	s.time_since_1800h	3.73027777777778
182	23	scs	91	previously captive bats	previously captive	e.time_since_1800h	11.0491666666667
183	24	scs	92	previously captive bats	previously captive	s.time_since_1800h	4.51305555555556
184	24	scs	92	previously captive bats	previously captive	e.time_since_1800h	11.3777777777778
185	25	scs	93	previously captive bats	previously captive	s.time_since_1800h	5.09027777777778
186	25	scs	93	previously captive bats	previously captive	e.time_since_1800h	10.8205555555556
187	26	scs	94	previously captive bats	previously captive	s.time_since_1800h	5.73222222222222
188	26	scs	94	previously captive bats	previously captive	e.time_since_1800h	11.1688888888889
189	20	scs	95	previously captive bats	previously captive	s.time_since_1800h	3.41666666666667
190	20	scs	95	previously captive bats	previously captive	e.time_since_1800h	7.12333333333333
191	22	scs	96	previously captive bats	previously captive	s.time_since_1800h	9.99611111111111
192	22	scs	96	previously captive bats	previously captive	e.time_since_1800h	10.9075
193	21	no.band	97	naïve captive-born	previously captive	s.time_since_1800h	1.74638888888889
194	21	no.band	97	naïve captive-born	previously captive	e.time_since_1800h	2.0975
195	21	no.band	98	naïve captive-born	previously captive	s.time_since_1800h	2.37944444444444
196	21	no.band	98	naïve captive-born	previously captive	e.time_since_1800h	2.58333333333333
197	21	no.band	99	naïve captive-born	previously captive	s.time_since_1800h	4.10388888888889
198	21	no.band	99	naïve captive-born	previously captive	e.time_since_1800h	10.0919444444444
199	21	dcd	100	previously captive bats	previously captive	s.time_since_1800h	2.07666666666667
200	21	dcd	100	previously captive bats	previously captive	e.time_since_1800h	5.11583333333333
201	21	dcd	101	previously captive bats	previously captive	s.time_since_1800h	8.26805555555556
202	21	dcd	101	previously captive bats	previously captive	e.time_since_1800h	9.26305555555555
203	22	dcd	102	previously captive bats	previously captive	s.time_since_1800h	4.00444444444444
204	22	dcd	102	previously captive bats	previously captive	e.time_since_1800h	11.3377777777778
205	23	dcd	103	previously captive bats	previously captive	s.time_since_1800h	6.80777777777778
206	23	dcd	103	previously captive bats	previously captive	e.time_since_1800h	10.3208333333333
207	24	dcd	104	previously captive bats	previously captive	s.time_since_1800h	2.9475
208	24	dcd	104	previously captive bats	previously captive	e.time_since_1800h	6.9875
209	25	dcd	105	previously captive bats	previously captive	s.time_since_1800h	5.28638888888889
210	25	dcd	105	previously captive bats	previously captive	e.time_since_1800h	10.9591666666667
211	26	dcd	106	previously captive bats	previously captive	s.time_since_1800h	2.31166666666667
212	26	dcd	106	previously captive bats	previously captive	e.time_since_1800h	8.01805555555556
213	27	dcd	107	previously captive bats	previously captive	s.time_since_1800h	3.08805555555556
214	27	dcd	107	previously captive bats	previously captive	e.time_since_1800h	10.6730555555556
215	20	dcd	108	previously captive bats	previously captive	s.time_since_1800h	6.445
216	20	dcd	108	previously captive bats	previously captive	e.time_since_1800h	8.05694444444445
217	29	dcd	109	previously captive bats	previously captive	s.time_since_1800h	5.90694444444444
218	29	dcd	109	previously captive bats	previously captive	e.time_since_1800h	8.97083333333333
219	21	cd	110	previously captive bats	previously captive	s.time_since_1800h	3.37305555555556
220	21	cd	110	previously captive bats	previously captive	e.time_since_1800h	3.97166666666667
221	22	cd	111	previously captive bats	previously captive	s.time_since_1800h	4.67944444444444
222	22	cd	111	previously captive bats	previously captive	e.time_since_1800h	5.95472222222222
223	23	cd	112	previously captive bats	previously captive	s.time_since_1800h	5.295
224	23	cd	112	previously captive bats	previously captive	e.time_since_1800h	6.37
225	24	cd	113	previously captive bats	previously captive	s.time_since_1800h	4.78722222222222
226	24	cd	113	previously captive bats	previously captive	e.time_since_1800h	5.96916666666667
227	25	cd	114	previously captive bats	previously captive	s.time_since_1800h	9.38805555555555
228	25	cd	114	previously captive bats	previously captive	e.time_since_1800h	10.3897222222222
229	26	cd	115	previously captive bats	previously captive	s.time_since_1800h	4.30416666666667
230	26	cd	115	previously captive bats	previously captive	e.time_since_1800h	5.01972222222222
231	26	cd	116	previously captive bats	previously captive	s.time_since_1800h	6.49916666666667
232	26	cd	116	previously captive bats	previously captive	e.time_since_1800h	6.73166666666667
233	26	cd	117	previously captive bats	previously captive	s.time_since_1800h	7.39888888888889
234	26	cd	117	previously captive bats	previously captive	e.time_since_1800h	7.55388888888889
235	26	cd	118	previously captive bats	previously captive	s.time_since_1800h	8.34833333333333
236	26	cd	118	previously captive bats	previously captive	e.time_since_1800h	8.92388888888889
237	26	cd	119	previously captive bats	previously captive	s.time_since_1800h	9.02666666666667
238	26	cd	119	previously captive bats	previously captive	e.time_since_1800h	10.25
239	27	cd	120	previously captive bats	previously captive	s.time_since_1800h	4.03527777777778
240	27	cd	120	previously captive bats	previously captive	e.time_since_1800h	4.22361111111111
241	27	cd	121	previously captive bats	previously captive	s.time_since_1800h	8.00583333333333
242	27	cd	121	previously captive bats	previously captive	e.time_since_1800h	8.75777777777778
243	27	cd	122	previously captive bats	previously captive	s.time_since_1800h	9.99583333333333
244	27	cd	122	previously captive bats	previously captive	e.time_since_1800h	10.9563888888889
245	29	ccs	123	previously captive bats	previously captive	s.time_since_1800h	8.9575
246	29	ccs	123	previously captive bats	previously captive	e.time_since_1800h	11.3044444444444
247	21	r	124	previously captive bats	previously captive	s.time_since_1800h	9.3925
248	21	r	124	previously captive bats	previously captive	e.time_since_1800h	10.5736111111111
249	22	r	125	previously captive bats	previously captive	s.time_since_1800h	4.85611111111111
250	22	r	125	previously captive bats	previously captive	e.time_since_1800h	5.06166666666667
251	22	r	126	previously captive bats	previously captive	s.time_since_1800h	10.1172222222222
252	22	r	126	previously captive bats	previously captive	e.time_since_1800h	11.1905555555556
253	24	r	127	previously captive bats	previously captive	s.time_since_1800h	1.78027777777778
254	24	r	127	previously captive bats	previously captive	e.time_since_1800h	3.02777777777778
255	25	r	128	previously captive bats	previously captive	s.time_since_1800h	6.50388888888889
256	25	r	128	previously captive bats	previously captive	e.time_since_1800h	7.67333333333333
257	26	r	129	previously captive bats	previously captive	s.time_since_1800h	8.86555555555556
258	26	r	129	previously captive bats	previously captive	e.time_since_1800h	11.2466666666667
259	20	r	130	previously captive bats	previously captive	s.time_since_1800h	4.11361111111111
260	20	r	130	previously captive bats	previously captive	e.time_since_1800h	5.28638888888889
261	20	r	131	previously captive bats	previously captive	s.time_since_1800h	6.76527777777778
262	20	r	131	previously captive bats	previously captive	e.time_since_1800h	7.66333333333333
263	21	r	132	previously captive bats	previously captive	s.time_since_1800h	7.93944444444444
264	21	r	132	previously captive bats	previously captive	e.time_since_1800h	8.16861111111111
265	21	cc	133	previously captive bats	previously captive	s.time_since_1800h	7.67972222222222
266	21	cc	133	previously captive bats	previously captive	e.time_since_1800h	10.1505555555556
267	23	cc	134	previously captive bats	previously captive	s.time_since_1800h	4.66444444444444
268	23	cc	134	previously captive bats	previously captive	e.time_since_1800h	5.8875
269	24	cc	135	previously captive bats	previously captive	s.time_since_1800h	4.76277777777778
270	24	cc	135	previously captive bats	previously captive	e.time_since_1800h	7.08638888888889
271	25	cc	136	previously captive bats	previously captive	s.time_since_1800h	7.74333333333333
272	25	cc	136	previously captive bats	previously captive	e.time_since_1800h	8.73944444444444
273	25	cc	137	previously captive bats	previously captive	s.time_since_1800h	9.23472222222222
274	25	cc	137	previously captive bats	previously captive	e.time_since_1800h	9.82916666666667
275	26	cc	138	previously captive bats	previously captive	s.time_since_1800h	7.91055555555556
276	26	cc	138	previously captive bats	previously captive	e.time_since_1800h	10.2677777777778
277	27	cc	139	previously captive bats	previously captive	s.time_since_1800h	6.42305555555556
278	27	cc	139	previously captive bats	previously captive	e.time_since_1800h	8.27083333333333
279	22	ccc	140	previously captive bats	previously captive	s.time_since_1800h	6.39111111111111
280	22	ccc	140	previously captive bats	previously captive	e.time_since_1800h	7.01666666666667
281	23	ccc	141	previously captive bats	previously captive	s.time_since_1800h	7.15416666666667
282	23	ccc	141	previously captive bats	previously captive	e.time_since_1800h	11.4697222222222
283	24	ccc	142	previously captive bats	previously captive	s.time_since_1800h	8.35361111111111
284	24	ccc	142	previously captive bats	previously captive	e.time_since_1800h	10.9588888888889
285	25	ccc	143	previously captive bats	previously captive	s.time_since_1800h	9.25361111111111
286	25	ccc	143	previously captive bats	previously captive	e.time_since_1800h	10.6411111111111
287	26	ccc	144	previously captive bats	previously captive	s.time_since_1800h	9.61944444444445
288	26	ccc	144	previously captive bats	previously captive	e.time_since_1800h	10.7569444444444
289	27	ccc	145	previously captive bats	previously captive	s.time_since_1800h	9.57111111111111
290	27	ccc	145	previously captive bats	previously captive	e.time_since_1800h	11.5511111111111
291	29	ccc	146	previously captive bats	previously captive	s.time_since_1800h	7.99805555555556
292	29	ccc	146	previously captive bats	previously captive	e.time_since_1800h	8.46027777777778
293	29	ccc	147	previously captive bats	previously captive	s.time_since_1800h	9.86277777777778
294	29	ccc	147	previously captive bats	previously captive	e.time_since_1800h	11.1922222222222
295	21	bat9549	148	control bats	control	s.time_since_1800h	10.4527777777778
296	21	bat9549	148	control bats	control	e.time_since_1800h	11.2366666666667
297	22	bat9549	149	control bats	control	s.time_since_1800h	10.3675
298	22	bat9549	149	control bats	control	e.time_since_1800h	11.5422222222222
299	23	bat9549	150	control bats	control	s.time_since_1800h	10.3538888888889
300	23	bat9549	150	control bats	control	e.time_since_1800h	11.5013888888889
301	24	bat9549	151	control bats	control	s.time_since_1800h	10.535
302	24	bat9549	151	control bats	control	e.time_since_1800h	11.4002777777778
303	25	bat9549	152	control bats	control	s.time_since_1800h	10.9125
304	25	bat9549	152	control bats	control	e.time_since_1800h	11.515
305	26	bat9549	153	control bats	control	s.time_since_1800h	10.8661111111111
306	26	bat9549	153	control bats	control	e.time_since_1800h	11.28
307	27	bat9549	154	control bats	control	s.time_since_1800h	10.8644444444444
308	27	bat9549	154	control bats	control	e.time_since_1800h	11.42
309	21	d0071	155	control bats	previously captive	s.time_since_1800h	7.49388888888889
310	21	d0071	155	control bats	previously captive	e.time_since_1800h	10.9155555555556
311	22	d0071	156	control bats	previously captive	s.time_since_1800h	8.32805555555555
312	22	d0071	156	control bats	previously captive	e.time_since_1800h	11.0533333333333
313	23	d0071	157	control bats	previously captive	s.time_since_1800h	7.495
314	23	d0071	157	control bats	previously captive	e.time_since_1800h	11.3058333333333
315	24	d0071	158	control bats	previously captive	s.time_since_1800h	7.795
316	24	d0071	158	control bats	previously captive	e.time_since_1800h	10.1122222222222
317	25	d0071	159	control bats	previously captive	s.time_since_1800h	9.19055555555556
318	25	d0071	159	control bats	previously captive	e.time_since_1800h	11.2725
319	26	d0071	160	control bats	previously captive	s.time_since_1800h	8.29833333333333
320	26	d0071	160	control bats	previously captive	e.time_since_1800h	11.1608333333333
321	27	d0071	161	control bats	previously captive	s.time_since_1800h	8.61722222222222
322	27	d0071	161	control bats	previously captive	e.time_since_1800h	11.0633333333333
323	20	d0071	162	control bats	previously captive	s.time_since_1800h	6.73611111111111
324	20	d0071	162	control bats	previously captive	e.time_since_1800h	9.78805555555556
325	21	bat9592	163	control bats	control	s.time_since_1800h	6.13416666666667
326	21	bat9592	163	control bats	control	e.time_since_1800h	11.0705555555556
327	22	bat9592	164	control bats	control	s.time_since_1800h	6.605
328	22	bat9592	164	control bats	control	e.time_since_1800h	7.07611111111111
329	22	bat9592	165	control bats	control	s.time_since_1800h	7.38472222222222
330	22	bat9592	165	control bats	control	e.time_since_1800h	10.9077777777778
331	23	bat9592	166	control bats	control	s.time_since_1800h	7.37083333333333
332	23	bat9592	166	control bats	control	e.time_since_1800h	11.1641666666667
333	24	bat9592	167	control bats	control	s.time_since_1800h	7.93472222222222
334	24	bat9592	167	control bats	control	e.time_since_1800h	11.3188888888889
335	25	bat9592	168	control bats	control	s.time_since_1800h	8.14333333333333
336	25	bat9592	168	control bats	control	e.time_since_1800h	11.3352777777778
337	26	bat9592	169	control bats	control	s.time_since_1800h	8.18
338	26	bat9592	169	control bats	control	e.time_since_1800h	11.2694444444444
339	27	bat9592	170	control bats	control	s.time_since_1800h	8.43416666666667
340	27	bat9592	170	control bats	control	e.time_since_1800h	11.0611111111111
341	20	bat9592	171	control bats	control	s.time_since_1800h	5.68111111111111
342	20	bat9592	171	control bats	control	e.time_since_1800h	9.03583333333333
343	29	bat9592	172	control bats	control	s.time_since_1800h	8.83888888888889
344	29	bat9592	172	control bats	control	e.time_since_1800h	10.7544444444444
345	22	bat9593	173	control bats	control	s.time_since_1800h	8.68694444444444
346	22	bat9593	173	control bats	control	e.time_since_1800h	9.15083333333333
347	22	bat9593	174	control bats	control	s.time_since_1800h	10.1552777777778
348	22	bat9593	174	control bats	control	e.time_since_1800h	10.885
349	23	bat9593	175	control bats	control	s.time_since_1800h	8.33805555555556
350	23	bat9593	175	control bats	control	e.time_since_1800h	11.3158333333333
351	24	bat9593	176	control bats	control	s.time_since_1800h	8.97416666666667
352	24	bat9593	176	control bats	control	e.time_since_1800h	10.9827777777778
353	25	bat9593	177	control bats	control	s.time_since_1800h	9.87305555555556
354	25	bat9593	177	control bats	control	e.time_since_1800h	11.1008333333333
355	26	bat9593	178	control bats	control	s.time_since_1800h	9.56111111111111
356	26	bat9593	178	control bats	control	e.time_since_1800h	10.9566666666667
357	27	bat9593	179	control bats	control	s.time_since_1800h	8.96055555555555
358	27	bat9593	179	control bats	control	e.time_since_1800h	10.8169444444444
359	20	bat9593	180	control bats	control	s.time_since_1800h	8.58833333333333
360	20	bat9593	180	control bats	control	e.time_since_1800h	9.20861111111111
361	29	bat9593	181	control bats	control	s.time_since_1800h	9.91361111111111
362	29	bat9593	181	control bats	control	e.time_since_1800h	10.9366666666667
363	21	bat9551	182	control bats	control	s.time_since_1800h	6.5625
364	21	bat9551	182	control bats	control	e.time_since_1800h	6.95388888888889
365	21	bat9551	183	control bats	control	s.time_since_1800h	8.49472222222222
366	21	bat9551	183	control bats	control	e.time_since_1800h	10.4647222222222
367	24	bat9551	184	control bats	control	s.time_since_1800h	8.18972222222222
368	24	bat9551	184	control bats	control	e.time_since_1800h	10.1447222222222
369	25	bat9551	185	control bats	control	s.time_since_1800h	9.22222222222222
370	25	bat9551	185	control bats	control	e.time_since_1800h	11.2413888888889
371	26	bat9551	186	control bats	control	s.time_since_1800h	8.94694444444444
372	26	bat9551	186	control bats	control	e.time_since_1800h	11.2222222222222
373	27	bat9551	187	control bats	control	s.time_since_1800h	9.45305555555555
374	27	bat9551	187	control bats	control	e.time_since_1800h	11.1691666666667
375	20	bat9551	188	control bats	control	s.time_since_1800h	7.03083333333333
376	20	bat9551	188	control bats	control	e.time_since_1800h	9.6
377	22	bat9551	189	control bats	control	s.time_since_1800h	8.02861111111111
378	22	bat9551	189	control bats	control	e.time_since_1800h	9.90027777777778
379	23	bat9551	190	control bats	control	s.time_since_1800h	8.17888888888889
380	23	bat9551	190	control bats	control	e.time_since_1800h	11.375
381	29	bat9551	191	control bats	control	s.time_since_1800h	9.57222222222222
382	29	bat9551	191	control bats	control	e.time_since_1800h	11.0261111111111
383	21	bat9530	192	control bats	control	s.time_since_1800h	8.99666666666667
384	21	bat9530	192	control bats	control	e.time_since_1800h	11.0691666666667
385	22	bat9530	193	control bats	control	s.time_since_1800h	7.77666666666667
386	22	bat9530	193	control bats	control	e.time_since_1800h	9.89416666666667
387	23	bat9530	194	control bats	control	s.time_since_1800h	8.89861111111111
388	23	bat9530	194	control bats	control	e.time_since_1800h	10.8788888888889
389	24	bat9530	195	control bats	control	s.time_since_1800h	9.91305555555556
390	24	bat9530	195	control bats	control	e.time_since_1800h	10.8622222222222
391	25	bat9530	196	control bats	control	s.time_since_1800h	9.52944444444445
392	25	bat9530	196	control bats	control	e.time_since_1800h	10.2127777777778
393	26	bat9530	197	control bats	control	s.time_since_1800h	10.0230555555556
394	26	bat9530	197	control bats	control	e.time_since_1800h	11.1247222222222
395	27	bat9530	198	control bats	control	s.time_since_1800h	10.0805555555556
396	27	bat9530	198	control bats	control	e.time_since_1800h	11.3636111111111
397	20	bat9530	199	control bats	control	s.time_since_1800h	6.32583333333333
398	20	bat9530	199	control bats	control	e.time_since_1800h	11.2836111111111
399	21	bat9553	200	control bats	control	s.time_since_1800h	6.8825
400	21	bat9553	200	control bats	control	e.time_since_1800h	7.15138888888889
401	22	bat9553	201	control bats	control	s.time_since_1800h	5.82805555555556
402	22	bat9553	201	control bats	control	e.time_since_1800h	6.15138888888889
403	22	bat9553	202	control bats	control	s.time_since_1800h	8.28694444444444
404	22	bat9553	202	control bats	control	e.time_since_1800h	11.1241666666667
405	20	bat9553	203	control bats	control	s.time_since_1800h	4.27111111111111
406	20	bat9553	203	control bats	control	e.time_since_1800h	4.87027777777778
407	20	bat9553	204	control bats	control	s.time_since_1800h	7.82166666666667
408	20	bat9553	204	control bats	control	e.time_since_1800h	9.92888888888889
409	21	bat9553	205	control bats	control	s.time_since_1800h	7.94055555555556
410	21	bat9553	205	control bats	control	e.time_since_1800h	8.20944444444444
411	23	bat9553	206	control bats	control	s.time_since_1800h	6.57861111111111
412	23	bat9553	206	control bats	control	e.time_since_1800h	7.08333333333333
413	23	bat9553	207	control bats	control	s.time_since_1800h	8.91555555555556
414	23	bat9553	207	control bats	control	e.time_since_1800h	10.9827777777778
415	24	bat9553	208	control bats	control	s.time_since_1800h	7.40777777777778
416	24	bat9553	208	control bats	control	e.time_since_1800h	11.2633333333333
417	25	bat9553	209	control bats	control	s.time_since_1800h	7.60611111111111
418	25	bat9553	209	control bats	control	e.time_since_1800h	8.90888888888889
419	25	bat9553	210	control bats	control	s.time_since_1800h	9.18472222222222
420	25	bat9553	210	control bats	control	e.time_since_1800h	11.2630555555556
421	26	bat9553	211	control bats	control	s.time_since_1800h	7.66138888888889
422	26	bat9553	211	control bats	control	e.time_since_1800h	8.89027777777778
423	26	bat9553	212	control bats	control	s.time_since_1800h	9.52805555555556
424	26	bat9553	212	control bats	control	e.time_since_1800h	11.1883333333333
425	27	bat9553	213	control bats	control	s.time_since_1800h	8.04583333333333
426	27	bat9553	213	control bats	control	e.time_since_1800h	11.3527777777778
427	21	bat9594	214	control bats	control	s.time_since_1800h	7.87111111111111
428	21	bat9594	214	control bats	control	e.time_since_1800h	11.2469444444444
429	23	bat9594	215	control bats	control	s.time_since_1800h	7.42083333333333
430	23	bat9594	215	control bats	control	e.time_since_1800h	11.3858333333333
431	24	bat9594	216	control bats	control	s.time_since_1800h	8.15361111111111
432	24	bat9594	216	control bats	control	e.time_since_1800h	11.3758333333333
433	25	bat9594	217	control bats	control	s.time_since_1800h	8.30694444444445
434	25	bat9594	217	control bats	control	e.time_since_1800h	11.4427777777778
435	26	bat9594	218	control bats	control	s.time_since_1800h	8.63527777777778
436	26	bat9594	218	control bats	control	e.time_since_1800h	11.3072222222222
437	27	bat9594	219	control bats	control	s.time_since_1800h	9.22194444444444
438	27	bat9594	219	control bats	control	e.time_since_1800h	11.375
439	20	bat9594	220	control bats	control	s.time_since_1800h	5.65083333333333
440	20	bat9594	220	control bats	control	e.time_since_1800h	9.40972222222222
441	22	bat9594	221	control bats	control	s.time_since_1800h	6.95138888888889
442	22	bat9594	221	control bats	control	e.time_since_1800h	11.3677777777778
443	29	bat9594	222	control bats	control	s.time_since_1800h	9.64777777777778
444	29	bat9594	222	control bats	control	e.time_since_1800h	11.1263888888889
445	21	bat9532	223	control bats	control	s.time_since_1800h	5.28277777777778
446	21	bat9532	223	control bats	control	e.time_since_1800h	5.66527777777778
447	21	bat9532	224	control bats	control	s.time_since_1800h	8.96722222222222
448	21	bat9532	224	control bats	control	e.time_since_1800h	9.75888888888889
449	21	bat9532	225	control bats	control	s.time_since_1800h	10.5333333333333
450	21	bat9532	225	control bats	control	e.time_since_1800h	11.3372222222222
451	22	bat9532	226	control bats	control	s.time_since_1800h	7.59777777777778
452	22	bat9532	226	control bats	control	e.time_since_1800h	8.4225
453	23	bat9532	227	control bats	control	s.time_since_1800h	8.02027777777778
454	23	bat9532	227	control bats	control	e.time_since_1800h	8.69
455	24	bat9532	228	control bats	control	s.time_since_1800h	9.16138888888889
456	24	bat9532	228	control bats	control	e.time_since_1800h	9.7625
457	24	bat9532	229	control bats	control	s.time_since_1800h	10.8680555555556
458	24	bat9532	229	control bats	control	e.time_since_1800h	11.5205555555556
459	25	bat9532	230	control bats	control	s.time_since_1800h	8.69861111111111
460	25	bat9532	230	control bats	control	e.time_since_1800h	9.50388888888889
461	26	bat9532	231	control bats	control	s.time_since_1800h	8.40194444444444
462	26	bat9532	231	control bats	control	e.time_since_1800h	10.0761111111111
463	27	bat9532	232	control bats	control	s.time_since_1800h	8.88166666666667
464	27	bat9532	232	control bats	control	e.time_since_1800h	9.68916666666667
465	20	bat9532	233	control bats	control	s.time_since_1800h	6.62916666666667
466	20	bat9532	233	control bats	control	e.time_since_1800h	7.21888888888889
467	29	bat9532	234	control bats	control	s.time_since_1800h	9.33972222222222
468	29	bat9532	234	control bats	control	e.time_since_1800h	11.13
469	21	bat9533	235	control bats	control	s.time_since_1800h	7.10694444444444
470	21	bat9533	235	control bats	control	e.time_since_1800h	11.4294444444444
471	22	bat9533	236	control bats	control	s.time_since_1800h	7.64527777777778
472	22	bat9533	236	control bats	control	e.time_since_1800h	11.3902777777778
473	23	bat9533	237	control bats	control	s.time_since_1800h	7.85972222222222
474	23	bat9533	237	control bats	control	e.time_since_1800h	11.4508333333333
475	24	bat9533	238	control bats	control	s.time_since_1800h	7.85805555555556
476	24	bat9533	238	control bats	control	e.time_since_1800h	11.4802777777778
477	25	bat9533	239	control bats	control	s.time_since_1800h	8.60472222222222
478	25	bat9533	239	control bats	control	e.time_since_1800h	11.4438888888889
479	26	bat9533	240	control bats	control	s.time_since_1800h	8.775
480	26	bat9533	240	control bats	control	e.time_since_1800h	11.2191666666667
481	27	bat9533	241	control bats	control	s.time_since_1800h	9.32972222222222
482	27	bat9533	241	control bats	control	e.time_since_1800h	11.3813888888889
483	21	bat9595	242	control bats	control	s.time_since_1800h	6.05833333333333
484	21	bat9595	242	control bats	control	e.time_since_1800h	11.4866666666667
485	22	bat9595	243	control bats	control	s.time_since_1800h	5.91555555555556
486	22	bat9595	243	control bats	control	e.time_since_1800h	11.2216666666667
487	23	bat9595	244	control bats	control	s.time_since_1800h	6.69777777777778
488	23	bat9595	244	control bats	control	e.time_since_1800h	11.2927777777778
489	24	bat9595	245	control bats	control	s.time_since_1800h	7.49027777777778
490	24	bat9595	245	control bats	control	e.time_since_1800h	11.3138888888889
491	25	bat9595	246	control bats	control	s.time_since_1800h	7.52361111111111
492	25	bat9595	246	control bats	control	e.time_since_1800h	11.3341666666667
493	26	bat9595	247	control bats	control	s.time_since_1800h	6.92805555555556
494	26	bat9595	247	control bats	control	e.time_since_1800h	11.0961111111111
495	27	bat9595	248	control bats	control	s.time_since_1800h	7.03111111111111
496	27	bat9595	248	control bats	control	e.time_since_1800h	11.2797222222222
497	20	bat9595	249	control bats	control	s.time_since_1800h	3.77027777777778
498	20	bat9595	249	control bats	control	e.time_since_1800h	5.28972222222222
499	20	bat9595	250	control bats	control	s.time_since_1800h	6.82777777777778
500	20	bat9595	250	control bats	control	e.time_since_1800h	9.14305555555556
501	21	bat9535	251	control bats	control	s.time_since_1800h	7.99361111111111
502	21	bat9535	251	control bats	control	e.time_since_1800h	11.1327777777778
503	22	bat9535	252	control bats	control	s.time_since_1800h	8.16916666666667
504	22	bat9535	252	control bats	control	e.time_since_1800h	11.2072222222222
505	23	bat9535	253	control bats	control	s.time_since_1800h	8.45055555555555
506	23	bat9535	253	control bats	control	e.time_since_1800h	11.1511111111111
507	24	bat9535	254	control bats	control	s.time_since_1800h	8.80861111111111
508	24	bat9535	254	control bats	control	e.time_since_1800h	11.2297222222222
509	26	bat9535	255	control bats	control	s.time_since_1800h	8.51861111111111
510	26	bat9535	255	control bats	control	e.time_since_1800h	10.9533333333333
511	27	bat9535	256	control bats	control	s.time_since_1800h	9.50472222222222
512	27	bat9535	256	control bats	control	e.time_since_1800h	11.0197222222222
513	21	bat9536	257	control bats	control	s.time_since_1800h	9.31166666666667
514	21	bat9536	257	control bats	control	e.time_since_1800h	10.8633333333333
515	22	bat9536	258	control bats	control	s.time_since_1800h	7.32861111111111
516	22	bat9536	258	control bats	control	e.time_since_1800h	9.23888888888889
517	21	sd	259	previously captive bats	previously captive	s.time_since_1800h	1.02
518	21	sd	259	previously captive bats	previously captive	e.time_since_1800h	3.7425
519	21	sd	260	previously captive bats	previously captive	s.time_since_1800h	6.28194444444444
520	21	sd	260	previously captive bats	previously captive	e.time_since_1800h	11.08
521	22	sd	261	previously captive bats	previously captive	s.time_since_1800h	2.37194444444444
522	22	sd	261	previously captive bats	previously captive	e.time_since_1800h	4.82111111111111
523	23	sd	262	previously captive bats	previously captive	s.time_since_1800h	9.87333333333333
524	23	sd	262	previously captive bats	previously captive	e.time_since_1800h	11.1286111111111
525	24	sd	263	previously captive bats	previously captive	s.time_since_1800h	1.0475
526	24	sd	263	previously captive bats	previously captive	e.time_since_1800h	2.33805555555556
527	24	sd	264	previously captive bats	previously captive	s.time_since_1800h	4.71305555555556
528	24	sd	264	previously captive bats	previously captive	e.time_since_1800h	5.63583333333333
529	24	sd	265	previously captive bats	previously captive	s.time_since_1800h	6.00694444444444
530	24	sd	265	previously captive bats	previously captive	e.time_since_1800h	11.2275
531	25	sd	266	previously captive bats	previously captive	s.time_since_1800h	7.65083333333333
532	25	sd	266	previously captive bats	previously captive	e.time_since_1800h	8.7225
533	25	sd	267	previously captive bats	previously captive	s.time_since_1800h	8.77555555555556
534	25	sd	267	previously captive bats	previously captive	e.time_since_1800h	10.3291666666667
535	26	sd	268	previously captive bats	previously captive	s.time_since_1800h	3.97138888888889
536	26	sd	268	previously captive bats	previously captive	e.time_since_1800h	4.37194444444444
537	26	sd	269	previously captive bats	previously captive	s.time_since_1800h	6.53944444444444
538	26	sd	269	previously captive bats	previously captive	e.time_since_1800h	7.33166666666667
539	26	sd	270	previously captive bats	previously captive	s.time_since_1800h	8.70166666666667
540	26	sd	270	previously captive bats	previously captive	e.time_since_1800h	9.29777777777778
541	26	sd	271	previously captive bats	previously captive	s.time_since_1800h	10.3227777777778
542	26	sd	271	previously captive bats	previously captive	e.time_since_1800h	11.7788888888889
543	27	sd	272	previously captive bats	previously captive	s.time_since_1800h	3.9575
544	27	sd	272	previously captive bats	previously captive	e.time_since_1800h	4.42138888888889
545	27	sd	273	previously captive bats	previously captive	s.time_since_1800h	7.72944444444444
546	27	sd	273	previously captive bats	previously captive	e.time_since_1800h	9.145
547	20	sd	274	previously captive bats	previously captive	s.time_since_1800h	8.01861111111111
548	20	sd	274	previously captive bats	previously captive	e.time_since_1800h	9.58916666666667
549	20	sd	275	previously captive bats	previously captive	s.time_since_1800h	9.92861111111111
550	20	sd	275	previously captive bats	previously captive	e.time_since_1800h	11.7558333333333
551	23	sd	276	previously captive bats	previously captive	s.time_since_1800h	1.42222222222222
552	23	sd	276	previously captive bats	previously captive	e.time_since_1800h	2.26944444444444
553	29	sd	277	previously captive bats	previously captive	s.time_since_1800h	8.615
554	29	sd	277	previously captive bats	previously captive	e.time_since_1800h	11.2486111111111
555	21	bat9537	278	control bats	control	s.time_since_1800h	8.51638888888889
556	21	bat9537	278	control bats	control	e.time_since_1800h	10.8155555555556
557	22	bat9537	279	control bats	control	s.time_since_1800h	9.12722222222222
558	22	bat9537	279	control bats	control	e.time_since_1800h	11.1858333333333
559	23	bat9537	280	control bats	control	s.time_since_1800h	9.28611111111111
560	23	bat9537	280	control bats	control	e.time_since_1800h	11.3488888888889
561	25	bat9537	281	control bats	control	s.time_since_1800h	9.22027777777778
562	25	bat9537	281	control bats	control	e.time_since_1800h	11.2141666666667
563	26	bat9537	282	control bats	control	s.time_since_1800h	9.30638888888889
564	26	bat9537	282	control bats	control	e.time_since_1800h	11.1477777777778
565	27	bat9537	283	control bats	control	s.time_since_1800h	9.51333333333333
566	27	bat9537	283	control bats	control	e.time_since_1800h	11.2138888888889
567	20	bat9537	284	control bats	control	s.time_since_1800h	7.47638888888889
568	20	bat9537	284	control bats	control	e.time_since_1800h	10.2627777777778
569	24	bat9537	285	control bats	control	s.time_since_1800h	9.24555555555555
570	24	bat9537	285	control bats	control	e.time_since_1800h	11.2127777777778
571	29	bat9537	286	control bats	control	s.time_since_1800h	9.755
572	29	bat9537	286	control bats	control	e.time_since_1800h	11.1033333333333
573	21	bat9538	287	control bats	control	s.time_since_1800h	6.89722222222222
574	21	bat9538	287	control bats	control	e.time_since_1800h	10.7358333333333
575	22	bat9538	288	control bats	control	s.time_since_1800h	7.545
576	22	bat9538	288	control bats	control	e.time_since_1800h	10.9747222222222
577	23	bat9538	289	control bats	control	s.time_since_1800h	7.84444444444444
578	23	bat9538	289	control bats	control	e.time_since_1800h	11.1202777777778
579	24	bat9538	290	control bats	control	s.time_since_1800h	8.77805555555556
580	24	bat9538	290	control bats	control	e.time_since_1800h	11.3294444444444
581	25	bat9538	291	control bats	control	s.time_since_1800h	9.19694444444444
582	25	bat9538	291	control bats	control	e.time_since_1800h	11.3525
583	26	bat9538	292	control bats	control	s.time_since_1800h	9.50916666666667
584	26	bat9538	292	control bats	control	e.time_since_1800h	11.1077777777778
585	27	bat9538	293	control bats	control	s.time_since_1800h	9.96333333333333
586	27	bat9538	293	control bats	control	e.time_since_1800h	11.3219444444444
587	20	bat9538	294	control bats	control	s.time_since_1800h	6.21777777777778
588	20	bat9538	294	control bats	control	e.time_since_1800h	10.6672222222222
589	29	bat9538	295	control bats	control	s.time_since_1800h	9.95388888888889
590	29	bat9538	295	control bats	control	e.time_since_1800h	11.3786111111111
591	21	bat9539	296	control bats	control	s.time_since_1800h	4.00722222222222
592	21	bat9539	296	control bats	control	e.time_since_1800h	5.35083333333333
593	21	bat9539	297	control bats	control	s.time_since_1800h	9.60527777777778
594	21	bat9539	297	control bats	control	e.time_since_1800h	10.7366666666667
595	22	bat9539	298	control bats	control	s.time_since_1800h	4.77083333333333
596	22	bat9539	298	control bats	control	e.time_since_1800h	11.11
597	23	bat9539	299	control bats	control	s.time_since_1800h	7.42777777777778
598	23	bat9539	299	control bats	control	e.time_since_1800h	11.07
599	24	bat9539	300	control bats	control	s.time_since_1800h	8.45305555555555
600	24	bat9539	300	control bats	control	e.time_since_1800h	11.2497222222222
601	25	bat9539	301	control bats	control	s.time_since_1800h	6.60944444444444
602	25	bat9539	301	control bats	control	e.time_since_1800h	11.2797222222222
603	26	bat9539	302	control bats	control	s.time_since_1800h	7.49861111111111
604	26	bat9539	302	control bats	control	e.time_since_1800h	11.215
605	27	bat9539	303	control bats	control	s.time_since_1800h	7.36055555555556
606	27	bat9539	303	control bats	control	e.time_since_1800h	10.8638888888889
607	29	bat9539	304	control bats	control	s.time_since_1800h	8.35638888888889
608	29	bat9539	304	control bats	control	e.time_since_1800h	10.9461111111111
609	21	s	305	previously captive bats	previously captive	s.time_since_1800h	7.97333333333333
610	21	s	305	previously captive bats	previously captive	e.time_since_1800h	9.14305555555556
611	21	s	306	previously captive bats	previously captive	s.time_since_1800h	9.20222222222222
612	21	s	306	previously captive bats	previously captive	e.time_since_1800h	11.6883333333333
613	22	s	307	previously captive bats	previously captive	s.time_since_1800h	6.38277777777778
614	22	s	307	previously captive bats	previously captive	e.time_since_1800h	11.44
615	23	s	308	previously captive bats	previously captive	s.time_since_1800h	1.61444444444444
616	23	s	308	previously captive bats	previously captive	e.time_since_1800h	2.865
617	23	s	309	previously captive bats	previously captive	s.time_since_1800h	3.25916666666667
618	23	s	309	previously captive bats	previously captive	e.time_since_1800h	11.8980555555556
619	24	s	310	previously captive bats	previously captive	s.time_since_1800h	1.44777777777778
620	24	s	310	previously captive bats	previously captive	e.time_since_1800h	11.7825
621	25	s	311	previously captive bats	previously captive	s.time_since_1800h	9.19055555555556
622	25	s	311	previously captive bats	previously captive	e.time_since_1800h	11.7447222222222
623	26	s	312	previously captive bats	previously captive	s.time_since_1800h	4.33055555555556
624	26	s	312	previously captive bats	previously captive	e.time_since_1800h	11.5163888888889
625	27	s	313	previously captive bats	previously captive	s.time_since_1800h	5.80416666666667
626	27	s	313	previously captive bats	previously captive	e.time_since_1800h	11.7019444444444
627	20	s	314	previously captive bats	previously captive	s.time_since_1800h	6.11222222222222
628	20	s	314	previously captive bats	previously captive	e.time_since_1800h	8.78194444444444
629	20	s	315	previously captive bats	previously captive	s.time_since_1800h	8.86555555555556
630	20	s	315	previously captive bats	previously captive	e.time_since_1800h	10.9988888888889
631	29	s	316	previously captive bats	previously captive	s.time_since_1800h	8.94722222222222
632	29	s	316	previously captive bats	previously captive	e.time_since_1800h	11.5822222222222
633	21	bat9540	317	control bats	control	s.time_since_1800h	8.54583333333333
634	21	bat9540	317	control bats	control	e.time_since_1800h	11.2141666666667
635	22	bat9540	318	control bats	control	s.time_since_1800h	10.3638888888889
636	22	bat9540	318	control bats	control	e.time_since_1800h	11.5419444444444
637	23	bat9540	319	control bats	control	s.time_since_1800h	9.59611111111111
638	23	bat9540	319	control bats	control	e.time_since_1800h	11.16
639	24	bat9540	320	control bats	control	s.time_since_1800h	9.81833333333333
640	24	bat9540	320	control bats	control	e.time_since_1800h	11.2186111111111
641	25	bat9540	321	control bats	control	s.time_since_1800h	10.0466666666667
642	25	bat9540	321	control bats	control	e.time_since_1800h	11.3797222222222
643	26	bat9540	322	control bats	control	s.time_since_1800h	10.0361111111111
644	26	bat9540	322	control bats	control	e.time_since_1800h	11.3786111111111
645	27	bat9540	323	control bats	control	s.time_since_1800h	10.2425
646	27	bat9540	323	control bats	control	e.time_since_1800h	11.4611111111111
647	20	bat9540	324	control bats	control	s.time_since_1800h	6.55194444444444
648	20	bat9540	324	control bats	control	e.time_since_1800h	10.7238888888889
649	29	bat9540	325	control bats	control	s.time_since_1800h	10.055
650	29	bat9540	325	control bats	control	e.time_since_1800h	11.2213888888889
651	21	bat9541	326	control bats	control	s.time_since_1800h	6.29
652	21	bat9541	326	control bats	control	e.time_since_1800h	10.8102777777778
653	22	bat9541	327	control bats	control	s.time_since_1800h	6.67666666666667
654	22	bat9541	327	control bats	control	e.time_since_1800h	9.77972222222222
655	23	bat9541	328	control bats	control	s.time_since_1800h	6.99722222222222
656	23	bat9541	328	control bats	control	e.time_since_1800h	11.2858333333333
657	24	bat9541	329	control bats	control	s.time_since_1800h	7.36638888888889
658	24	bat9541	329	control bats	control	e.time_since_1800h	11.3183333333333
659	25	bat9541	330	control bats	control	s.time_since_1800h	7.73472222222222
660	25	bat9541	330	control bats	control	e.time_since_1800h	11.3863888888889
661	26	bat9541	331	control bats	control	s.time_since_1800h	7.60611111111111
662	26	bat9541	331	control bats	control	e.time_since_1800h	11.3038888888889
663	27	bat9541	332	control bats	control	s.time_since_1800h	8.33333333333333
664	27	bat9541	332	control bats	control	e.time_since_1800h	11.2338888888889
665	20	bat9541	333	control bats	control	s.time_since_1800h	5.83305555555556
666	20	bat9541	333	control bats	control	e.time_since_1800h	10.2783333333333
667	29	bat9541	334	control bats	control	s.time_since_1800h	8.85638888888889
668	29	bat9541	334	control bats	control	e.time_since_1800h	11.2144444444444
669	21	bat9542	335	control bats	control	s.time_since_1800h	8.06083333333333
670	21	bat9542	335	control bats	control	e.time_since_1800h	9.64222222222222
671	21	bat9542	336	control bats	control	s.time_since_1800h	10.6094444444444
672	21	bat9542	336	control bats	control	e.time_since_1800h	11.4036111111111
673	23	bat9542	337	control bats	control	s.time_since_1800h	7.62888888888889
674	23	bat9542	337	control bats	control	e.time_since_1800h	11.3505555555556
675	24	bat9542	338	control bats	control	s.time_since_1800h	8.41305555555556
676	24	bat9542	338	control bats	control	e.time_since_1800h	11.3811111111111
677	25	bat9542	339	control bats	control	s.time_since_1800h	8.32277777777778
678	25	bat9542	339	control bats	control	e.time_since_1800h	11.4602777777778
679	26	bat9542	340	control bats	control	s.time_since_1800h	8.62222222222222
680	26	bat9542	340	control bats	control	e.time_since_1800h	9.69138888888889
681	26	bat9542	341	control bats	control	s.time_since_1800h	10.1838888888889
682	26	bat9542	341	control bats	control	e.time_since_1800h	11.4133333333333
683	27	bat9542	342	control bats	control	s.time_since_1800h	8.92777777777778
684	27	bat9542	342	control bats	control	e.time_since_1800h	11.4330555555556
685	22	bat9542	343	control bats	control	s.time_since_1800h	6.94583333333333
686	22	bat9542	343	control bats	control	e.time_since_1800h	9.47361111111111
687	22	bat9542	344	control bats	control	s.time_since_1800h	10.2019444444444
688	22	bat9542	344	control bats	control	e.time_since_1800h	11.3530555555556
689	29	bat9542	345	control bats	control	s.time_since_1800h	9.48888888888889
690	29	bat9542	345	control bats	control	e.time_since_1800h	11.2502777777778
691	21	bat9543	346	control bats	control	s.time_since_1800h	8.31944444444444
692	21	bat9543	346	control bats	control	e.time_since_1800h	10.0861111111111
693	22	bat9543	347	control bats	control	s.time_since_1800h	8.85361111111111
694	22	bat9543	347	control bats	control	e.time_since_1800h	11.0416666666667
695	23	bat9543	348	control bats	control	s.time_since_1800h	8.56861111111111
696	23	bat9543	348	control bats	control	e.time_since_1800h	11.2241666666667
697	25	bat9543	349	control bats	control	s.time_since_1800h	9.12166666666667
698	25	bat9543	349	control bats	control	e.time_since_1800h	11.0977777777778
699	26	bat9543	350	control bats	control	s.time_since_1800h	9.52027777777778
700	26	bat9543	350	control bats	control	e.time_since_1800h	11.0125
701	27	bat9543	351	control bats	control	s.time_since_1800h	9.69916666666667
702	27	bat9543	351	control bats	control	e.time_since_1800h	11.42
703	20	bat9543	352	control bats	control	s.time_since_1800h	5.19972222222222
704	20	bat9543	352	control bats	control	e.time_since_1800h	10.785
705	24	bat9543	353	control bats	control	s.time_since_1800h	8.83694444444444
706	24	bat9543	353	control bats	control	e.time_since_1800h	10.9227777777778
707	29	bat9543	354	control bats	control	s.time_since_1800h	9.86333333333333
708	29	bat9543	354	control bats	control	e.time_since_1800h	11.2419444444444
709	26	bat9596	355	control bats	control	s.time_since_1800h	9.02194444444445
710	26	bat9596	355	control bats	control	e.time_since_1800h	11.19
711	27	bat9596	356	control bats	control	s.time_since_1800h	8.16333333333333
712	27	bat9596	356	control bats	control	e.time_since_1800h	10.8522222222222
713	25	bat9596	357	control bats	control	s.time_since_1800h	7.66583333333333
714	25	bat9596	357	control bats	control	e.time_since_1800h	9.33861111111111
715	21	bat9545	358	control bats	control	s.time_since_1800h	7.56055555555556
716	21	bat9545	358	control bats	control	e.time_since_1800h	11.1169444444444
717	22	bat9545	359	control bats	control	s.time_since_1800h	7.85361111111111
718	22	bat9545	359	control bats	control	e.time_since_1800h	11.0716666666667
719	23	bat9545	360	control bats	control	s.time_since_1800h	7.79083333333333
720	23	bat9545	360	control bats	control	e.time_since_1800h	9.64138888888889
721	24	bat9545	361	control bats	control	s.time_since_1800h	8.37777777777778
722	24	bat9545	361	control bats	control	e.time_since_1800h	10.5694444444444
723	25	bat9545	362	control bats	control	s.time_since_1800h	8.53
724	25	bat9545	362	control bats	control	e.time_since_1800h	11.1816666666667
725	26	bat9545	363	control bats	control	s.time_since_1800h	8.85777777777778
726	26	bat9545	363	control bats	control	e.time_since_1800h	10.3938888888889
727	27	bat9545	364	control bats	control	s.time_since_1800h	9.24416666666667
728	27	bat9545	364	control bats	control	e.time_since_1800h	10.7480555555556
729	20	bat9545	365	control bats	control	s.time_since_1800h	8.20222222222222
730	20	bat9545	365	control bats	control	e.time_since_1800h	9.95361111111111
731	29	bat9545	366	control bats	control	s.time_since_1800h	9.40666666666667
732	29	bat9545	366	control bats	control	e.time_since_1800h	10.9358333333333
733	21	bat9547	367	control bats	control	s.time_since_1800h	7.12416666666667
734	21	bat9547	367	control bats	control	e.time_since_1800h	9.07083333333333
735	21	bat9547	368	control bats	control	s.time_since_1800h	10.46
736	21	bat9547	368	control bats	control	e.time_since_1800h	11.5430555555556
737	22	bat9547	369	control bats	control	s.time_since_1800h	7.14444444444444
738	22	bat9547	369	control bats	control	e.time_since_1800h	8.28527777777778
739	22	bat9547	370	control bats	control	s.time_since_1800h	9.55416666666667
740	22	bat9547	370	control bats	control	e.time_since_1800h	11.3630555555556
741	23	bat9547	371	control bats	control	s.time_since_1800h	8.54527777777778
742	23	bat9547	371	control bats	control	e.time_since_1800h	11.3355555555556
743	24	bat9547	372	control bats	control	s.time_since_1800h	9.00333333333333
744	24	bat9547	372	control bats	control	e.time_since_1800h	11.2502777777778
745	25	bat9547	373	control bats	control	s.time_since_1800h	9.76944444444445
746	25	bat9547	373	control bats	control	e.time_since_1800h	11.4152777777778
747	26	bat9547	374	control bats	control	s.time_since_1800h	9.71472222222222
748	26	bat9547	374	control bats	control	e.time_since_1800h	11.0858333333333
749	27	bat9547	375	control bats	control	s.time_since_1800h	10.0769444444444
750	27	bat9547	375	control bats	control	e.time_since_1800h	11.3222222222222
751	20	bat9547	376	control bats	control	s.time_since_1800h	10.3536111111111
752	20	bat9547	376	control bats	control	e.time_since_1800h	11.2088888888889
753	29	bat9547	377	control bats	control	s.time_since_1800h	9.81861111111111
754	29	bat9547	377	control bats	control	e.time_since_1800h	11.3177777777778
755	21	bat9546	378	control bats	control	s.time_since_1800h	7.9525
756	21	bat9546	378	control bats	control	e.time_since_1800h	10.8847222222222
757	22	bat9546	379	control bats	control	s.time_since_1800h	8.13638888888889
758	22	bat9546	379	control bats	control	e.time_since_1800h	11.4252777777778
759	23	bat9546	380	control bats	control	s.time_since_1800h	8.58277777777778
760	23	bat9546	380	control bats	control	e.time_since_1800h	11.53
761	24	bat9546	381	control bats	control	s.time_since_1800h	8.71083333333333
762	24	bat9546	381	control bats	control	e.time_since_1800h	10.0136111111111
763	25	bat9546	382	control bats	control	s.time_since_1800h	9.19083333333333
764	25	bat9546	382	control bats	control	e.time_since_1800h	11.4347222222222
765	26	bat9546	383	control bats	control	s.time_since_1800h	9.30555555555556
766	26	bat9546	383	control bats	control	e.time_since_1800h	10.9230555555556
767	27	bat9546	384	control bats	control	s.time_since_1800h	9.60388888888889
768	27	bat9546	384	control bats	control	e.time_since_1800h	11.4133333333333
769	29	bat9546	385	control bats	control	s.time_since_1800h	10.0963888888889
770	29	bat9546	385	control bats	control	e.time_since_1800h	11.0705555555556
771	21	bat9548	386	control bats	control	s.time_since_1800h	6.73833333333333
772	21	bat9548	386	control bats	control	e.time_since_1800h	8.34944444444445
773	21	bat9548	387	control bats	control	s.time_since_1800h	10.1061111111111
774	21	bat9548	387	control bats	control	e.time_since_1800h	11.5455555555556
775	22	bat9548	388	control bats	control	s.time_since_1800h	6.99583333333333
776	22	bat9548	388	control bats	control	e.time_since_1800h	9.89916666666667
777	23	bat9548	389	control bats	control	s.time_since_1800h	7.36361111111111
778	23	bat9548	389	control bats	control	e.time_since_1800h	11.0919444444444
779	24	bat9548	390	control bats	control	s.time_since_1800h	7.00472222222222
780	24	bat9548	390	control bats	control	e.time_since_1800h	11.0308333333333
781	25	bat9548	391	control bats	control	s.time_since_1800h	7.60388888888889
782	25	bat9548	391	control bats	control	e.time_since_1800h	11.0955555555556
783	26	bat9548	392	control bats	control	s.time_since_1800h	7.85944444444444
784	26	bat9548	392	control bats	control	e.time_since_1800h	11.3327777777778
785	27	bat9548	393	control bats	control	s.time_since_1800h	8.32888888888889
786	27	bat9548	393	control bats	control	e.time_since_1800h	11.1380555555556
787	20	bat9548	394	control bats	control	s.time_since_1800h	4.97222222222222
788	20	bat9548	394	control bats	control	e.time_since_1800h	8.12694444444445
789	29	bat9548	395	control bats	control	s.time_since_1800h	8.57277777777778
790	29	bat9548	395	control bats	control	e.time_since_1800h	11.3283333333333
